# Supplementary material for: Lower Density and Shorter Duration of Nasopharyngeal Carriage by Pneumococcal Serotype 1 (ST217) May Explain Its Increased Invasiveness over Other Serotypes
Source: mBio. 2020 Dec 8;11(6):e00814-20. doi: 10.1128/mBio.00814-20 (PMC7733939; doi:10.1128/mBio.00814-20)
Supplement: TABLE S1 [file mBio.00814-20-st001.xlsx]

## Sheet: Sheet1
Growth phase	Percent Up-regulated genes	Percent Down-regulated genes	Percent of differentially expressed genes
EEP	14.19 (228/1607)	36.22 (582/1607)	50.4 (810/1607)
MEP	19.98 (321/1607)	28.56 (459/1607)	48.54 (780/1607)
LEP	20.16 (324/1607)	41.07 (660/1607)	61.23 (984/1607)
