# Supplementary material for: Lower Density and Shorter Duration of Nasopharyngeal Carriage by Pneumococcal Serotype 1 (ST217) May Explain Its Increased Invasiveness over Other Serotypes
Source: mBio. 2020 Dec 8;11(6):e00814-20. doi: 10.1128/mBio.00814-20 (PMC7733939; doi:10.1128/mBio.00814-20)
Supplement: TABLE S2 [file mBio.00814-20-st002.xlsx]

## Sheet: A42174
Geneid	Chr	Cluster	Annotation	Function group code	Functional group annotation	Start	End	Strand	Length	EEP_Count	MEP_Count	LEP_Count	EEP_TPM	MEP_TPM	LEP_TPM
SPP_0030	CP000920.1	SPP_0030	hypothetical protein	E	Amino acid transport and metabolism	26523	26669	-	147	337	333	435	156.855	143.608	204.665
SPP_0099	CP000920.1	araT	aromatic amino acid aminotransferase	E	Amino acid transport and metabolism	71688	72857	+	1170	1122	1558	2166	65.6135	84.4177	128.04
SPP_0165	CP000920.1	sdhA	L-serine dehydratase iron-sulfur-dependent subunit alpha	E	Amino acid transport and metabolism	136116	136988	-	873	699	606	641	54.7834	44.0058	50.7827
SPP_0166	CP000920.1	sdhB	L-serine dehydratase iron-sulfur-dependent subunit beta	E	Amino acid transport and metabolism	136997	137668	-	672	538	421	478	54.7771	39.7159	49.1961
SPP_0216	CP000920.1	SPD_0149|SPP_0216	hypothetical protein;AzlC family protein	E	Amino acid transport and metabolism	180491	181105	+	615	194	164	166	21.583	16.9052	18.6683
SPP_0219	CP000920.1	SPD_0152	hypothetical protein	E	Amino acid transport and metabolism	183147	184520	+	1374	900	1455	1278	44.8169	67.1318	64.3304
SPP_0243	CP000920.1	SPD_0177	peptidase M24 family protein	E	Amino acid transport and metabolism	208611	209672	+	1062	2444	3388	3869	157.457	202.242	251.969
SPP_0327	CP000920.1	pepS	aminopeptidase PepS	E	Amino acid transport and metabolism	282965	284206	+	1242	2586	7326	6581	142.46	373.936	366.473
SPP_0330	CP000920.1	pepC	aminopeptidase C	E	Amino acid transport and metabolism	285608	286942	+	1335	9704	10620	15578	497.343	504.307	807.054
SPP_0405	CP000920.1	aliA	oligopeptide ABC transporter oligopeptide-binding protein AliA	E	Amino acid transport and metabolism	354409	356391	+	1983	3239	4358	2998	111.757	139.321	104.564
SPP_0430	CP000920.1	SPP_0430	choline binding protein G	E	Amino acid transport and metabolism	382976	383653	+	678	898	4001	3445	90.6218	374.103	351.424
SPP_0444	CP000920.1	SPD_0377	aspartate kinase	E	Amino acid transport and metabolism	398529	399893	-	1365	4206	6323	6779	210.825	293.658	343.483
SPP_0466	CP000920.1	SPP_0466	L-iditol 2-dehydrogenase	E	Amino acid transport and metabolism	413668	414711	-	1044	507	504	856	33.2272	30.6043	56.7081
SPP_0476	CP000920.1	ilvH	acetolactate synthase 3 regulatory subunit	E	Amino acid transport and metabolism	424946	425422	+	477	528	1446	1696	75.7359	192.177	245.912
SPP_0480	CP000920.1	ilvA	threonine dehydratase	E	Amino acid transport and metabolism	427497	428747	+	1251	1303	2347	2430	71.2645	118.934	134.345
SPP_0483	CP000920.1	SPD_0411	amino acid ABC transporter ATP-binding protein	E	Amino acid transport and metabolism	429942	430682	-	741	1347	1870	1648	124.376	159.984	153.819
SPP_0524	CP000920.1	glnA	glutamine synthetase type I	E	Amino acid transport and metabolism	474718	476064	+	1347	35941	20037	14113	1825.61	943.011	724.643
SPP_0602	CP000920.1	metE	5- methyltetrahydropteroyltriglutamate/homocysteine S-methyltransferase	E	Amino acid transport and metabolism	542504	544753	+	2250	85	127	111	2.58477	3.57827	3.41203
SPP_0606	CP000920.1	cysE	serine O-acetyltransferase	E	Amino acid transport and metabolism	548471	549088	+	618	1892	2912	2987	209.469	298.713	334.286
SPP_0625	CP000920.1	SPP_0625	glutamine transport ATP-binding protein GlnQ	E	Amino acid transport and metabolism	564688	565446	-	759	723	265	94	65.1752	22.1338	8.56561
SPP_0637	CP000920.1	pepV	dipeptidase PepV	E	Amino acid transport and metabolism	578420	579820	+	1401	3648	5949	7472	178.157	269.189	368.868
SPP_0742	CP000920.1	SPD_0637	hypothetical protein	E	Amino acid transport and metabolism	679335	679682	+	348	3774	2503	3586	742.008	455.967	712.694
SPP_0759	CP000920.1	livJ	branched-chain amino acid ABC transporter substrate-binding protein	E	Amino acid transport and metabolism	690266	691426	+	1161	5616	3962	3629	330.964	216.339	216.186
SPP_0763	CP000920.1	livG	branched-chain amino acid ABC transporter ATP-binding protein	E	Amino acid transport and metabolism	693523	694287	+	765	774	1181	1205	69.2254	97.8679	108.943
SPP_0806	CP000920.1	pepN	aminopeptidase N	E	Amino acid transport and metabolism	731818	734364	+	2547	28200	32855	41771	757.541	817.757	1134.27
SPP_0863	CP000920.1	ilvE	branched-chain amino acid aminotransferase	E	Amino acid transport and metabolism	784908	785930	+	1023	4500	5974	6198	300.97	370.204	419.033
SPP_0864	CP000920.1	SPD_0750|SPP_0864	hypothetical protein;conserved hypothetical protein	E	Amino acid transport and metabolism	785986	786690	+	705	2776	5183	4255	269.412	466.062	417.429
SPP_0877	CP000920.1	sufS	cysteine desulfurase SufS subfamily protein	E	Amino acid transport and metabolism	795677	796903	+	1227	5245	6683	5533	292.474	345.286	311.88
SPP_0888	CP000920.1	SPD_0776|SPP_0888	class V aminotransferase;cysteine desulphurase	E	Amino acid transport and metabolism	809578	810720	+	1143	760	875	763	45.4939	48.5304	46.169
SPP_0924	CP000920.1	cad	lysine decarboxylase	E	Amino acid transport and metabolism	848059	849534	+	1476	2050	2977	2256	95.0284	127.863	105.712
SPP_0927	CP000920.1	lys1	hypothetical protein	E	Amino acid transport and metabolism	851328	852587	+	1260	1120	2516	1984	60.8182	126.588	108.904
SPP_0928	CP000920.1	nspC	carboxynorspermidine decarboxylase	E	Amino acid transport and metabolism	852587	853714	+	1128	1712	3325	2608	103.844	186.868	159.908
SPP_0940	CP000920.1	proC	pyrroline-5-carboxylate reductase	E	Amino acid transport and metabolism	864746	865543	+	798	1071	2178	1862	91.8275	173.024	161.38
SPP_0968	CP000920.1	gloA	lactoylglutathione lyase	E	Amino acid transport and metabolism	886196	886576	+	381	8968	6946	5595	1610.49	1155.74	1015.66
SPP_0985	CP000920.1	pepF	oligoendopeptidase F	E	Amino acid transport and metabolism	902285	904087	+	1803	7040	8088	7999	267.155	284.379	306.84
SPP_0997	CP000920.1	mtnN	5'-methylthioadenosine/S-adenosylhomocysteine nucleosidase;MTA/SAH nucleosidase	E	Amino acid transport and metabolism	912289	912981	+	693	4465	4709	5575	440.833	430.772	556.396
SPP_1007	CP000920.1	SPD_0887	amino acid permease family protein	E	Amino acid transport and metabolism	919535	920926	+	1392	2438	2800	2741	119.834	127.518	136.189
SPP_1013	CP000920.1	pepT	peptidase T	E	Amino acid transport and metabolism	930142	931365	-	1224	4404	3226	4169	246.18	167.084	235.571
SPP_1020	CP000920.1	asd	aspartate-semialdehyde dehydrogenase	E	Amino acid transport and metabolism	934571	935647	+	1077	2844	3908	3773	180.676	230.033	242.294
SPP_1021	CP000920.1	dapA	dihydrodipicolinate synthase	E	Amino acid transport and metabolism	935703	936638	+	936	1020	2123	2249	74.5608	143.789	166.183
SPP_1090	CP000920.1	map	methionine aminopeptidase	E	Amino acid transport and metabolism	999307	1000167	+	861	7704	8897	9133	612.208	655.077	733.639
SPP_1099	CP000920.1	SPD_0979	class V aminotransferase	E	Amino acid transport and metabolism	1006560	1007675	-	1116	3144	4771	5527	192.754	271.017	342.529
SPP_1293	CP000920.1	SPD_1113|SPP_1293	hypothetical protein;3-isopropylmalate dehydratase small subunit (isopropylmalate isomerase) (alpha-ipm isomerase) (ipmi)	E	Amino acid transport and metabolism	1211815	1212174	-	360	160	553	575	30.4091	97.3811	110.468
SPP_1336	CP000920.1	SPD_1151	hypothetical protein	E	Amino acid transport and metabolism	1250383	1250649	-	267	227	1836	1447	58.1702	435.927	374.826
SPP_1357	CP000920.1	SPD_1170	oligopeptide ABC transporteroligopeptide-binding protein	E	Amino acid transport and metabolism	1268290	1269918	-	1629	3313	3817	3740	139.151	148.543	158.79
SPP_1381	CP000920.1	hom	homoserine dehydrogenase	E	Amino acid transport and metabolism	1287302	1288588	-	1287	6910	9298	8507	367.355	457.997	457.162
SPP_1389	CP000920.1	SPD_1203	prephenate dehydratase	E	Amino acid transport and metabolism	1296664	1297512	-	849	983	2079	2292	79.2195	155.238	186.715
SPP_1397	CP000920.1	aroD	3-dehydroquinate dehydratase	E	Amino acid transport and metabolism	1303921	1304598	-	678	1571	2292	2877	158.538	214.307	293.483
SPP_1405	CP000920.1	potD	spermidine/putrescine ABC transporter spermidine/putrescine-binding protein	E	Amino acid transport and metabolism	1314431	1315501	-	1071	3807	4107	4059	243.209	243.101	262.121
SPP_1408	CP000920.1	potA	spermidine/putrescine ABC transporter ATP-binding protein	E	Amino acid transport and metabolism	1317055	1318212	-	1158	3517	3780	4089	207.802	206.936	244.22
SPP_1470	CP000920.1	cppA	C3-degrading proteinase	E	Amino acid transport and metabolism	1368710	1369435	-	726	5379	5229	5383	506.934	456.598	512.814
SPP_1471	CP000920.1	SPD_1279	GDSL-like lipase/acylhydrolase	E	Amino acid transport and metabolism	1369519	1370154	-	636	353	483	640	37.9755	48.144	69.5977
SPP_1544	CP000920.1	SPD_1352	class II aminotransferase	E	Amino acid transport and metabolism	1429621	1430787	-	1167	339	393	599	19.8754	21.3488	35.5
SPP_1545	CP000920.1	SPD_1353	cystathionine gamma-synthase	E	Amino acid transport and metabolism	1430795	1431889	-	1095	265	491	598	16.5584	28.4262	37.7711
SPP_1566	CP000920.1	SPD_1372	glyoxalase family protein	E	Amino acid transport and metabolism	1449226	1449591	-	366	827	3116	3159	154.6	539.72	596.954
SPP_1567	CP000920.1	aspC	aspartate aminotransferase	E	Amino acid transport and metabolism	1449584	1450771	-	1188	3543	5754	7223	204.052	307.047	420.507
SPP_1580	CP000920.1	dapB	dihydrodipicolinate reductase	E	Amino acid transport and metabolism	1463768	1464535	-	768	12019	14865	15311	1070.76	1227.03	1378.84
SPP_1599	CP000920.1	metA	homoserine O-succinyltransferase	E	Amino acid transport and metabolism	1480228	1481172	-	945	2867	5791	6414	207.578	388.484	469.428
SPP_1612	CP000920.1	pepQ	proline dipeptidase PepQ	E	Amino acid transport and metabolism	1493279	1494361	+	1083	3440	3694	5048	217.328	216.232	322.376
SPP_1630	CP000920.1	SPD_1433|SPP_1630	FAD dependent oxidoreductase	E	Amino acid transport and metabolism	1504269	1505372	-	1104	628	1266	1293	38.9203	72.697	81.0031
SPP_1714	CP000920.1	alr	alanine racemase	E	Amino acid transport and metabolism	1594379	1595482	-	1104	2328	6008	6268	144.278	344.995	392.674
SPP_1716	CP000920.1	SPD_1510	phospho-2-dehydro-3-deoxyheptonate aldolase	E	Amino acid transport and metabolism	1595879	1596910	-	1032	10512	14277	15821	696.934	877.019	1060.29
SPP_1717	CP000920.1	SPD_1511	phospho-2-dehydro-3-deoxyheptonate aldolase	E	Amino acid transport and metabolism	1596912	1597943	-	1032	9522	19338	16900	631.298	1187.91	1132.61
SPP_1782	CP000920.1	SPD_1571	oligoendopeptidase F	E	Amino acid transport and metabolism	1656465	1658261	-	1797	2308	5078	5426	87.8767	179.142	208.835
SPP_1835	CP000920.1	SPD_1619	capsular polysaccharide biosynthesis protein	E	Amino acid transport and metabolism	1705205	1706431	-	1227	84079	80767	88031	4688.45	4172.93	4962.07
SPP_1866	CP000920.1	pepA	glutamyl aminopeptidase PepA	E	Amino acid transport and metabolism	1733826	1734890	-	1065	2560	4790	6572	164.466	285.127	426.796
SPP_1892	CP000920.1	amiF	oligopeptide ABC transporter ATP-binding protein AmiF	E	Amino acid transport and metabolism	1754500	1755426	-	927	16514	22854	21306	1218.87	1562.91	1589.62
SPP_1896	CP000920.1	amiA	oligopeptide ABC transporter oligopeptide-binding protein AmiA	E	Amino acid transport and metabolism	1759002	1760981	-	1980	26072	29944	24359	900.939	958.73	850.876
SPP_1964	CP000920.1	SPD_1736	hypothetical protein	E	Amino acid transport and metabolism	1802151	1802510	-	360	27	51	84	5.13154	8.98089	16.138
SPP_1998	CP000920.1	lysA	diaminopimelate decarboxylase	E	Amino acid transport and metabolism	1836634	1837884	-	1251	2614	4651	5573	142.967	235.69	308.109
SPP_2017	CP000920.1	SPD_1791	aminotransferase AlaT	E	Amino acid transport and metabolism	1853875	1855089	-	1215	8443	10558	12587	475.452	550.88	716.503
SPP_2105	CP000920.1	thrC	threonine synthase	E	Amino acid transport and metabolism	1923702	1925186	-	1485	3094	5306	4751	142.554	226.513	221.274
SPP_2151	CP000920.1	SPD_1922	peptidase M20/M25/M40 family protein	E	Amino acid transport and metabolism	1960221	1961351	-	1131	2246	3425	3749	135.873	191.977	229.258
SPP_2152	CP000920.1	SPD_1923	2345-tetrahydropyridine-26-carboxylate N-succinyltransferase	E	Amino acid transport and metabolism	1961419	1962117	-	699	4222	6005	6508	413.264	544.613	643.936
SPP_2199	CP000920.1	arcA	arginine deiminase	E	Amino acid transport and metabolism	2015056	2016285	+	1230	77	185	199	4.28323	9.53495	11.1897
SPP_2200	CP000920.1	argF	ornithine carbamoyltransferase	E	Amino acid transport and metabolism	2016343	2017359	+	1017	101	195	202	6.79495	12.1553	13.7373
SPP_2201	CP000920.1	arcC	carbamate kinase	E	Amino acid transport and metabolism	2017524	2018471	+	948	28	98	69	2.02086	6.55344	5.034
SPP_2203	CP000920.1	SPD_1979	hypothetical protein	E	Amino acid transport and metabolism	2020215	2021546	+	1332	205	267	322	10.5302	12.7075	16.7195
SPP_2263	CP000920.1	cysK	cysteine synthase A	E	Amino acid transport and metabolism	2081680	2082600	+	921	255	322	440	18.9438	22.164	33.0419
SPP_0087	CP000920.1	SPD_0028	hypothetical protein	G	Carbohydrate transport and metabolism	60867	61424	+	558	344	777	845	42.1804	88.2752	104.736
SPP_0124	CP000920.1	bgaC	Beta-galactosidase 3	G	Carbohydrate transport and metabolism	100277	102064	+	1788	121	147	144	4.63024	5.21197	5.57015
SPP_0125	CP000920.1	SPD_0066	PTS system transporter subunit IIB	G	Carbohydrate transport and metabolism	102061	102537	+	477	75	49	66	10.7579	6.51223	9.56968
SPP_0126	CP000920.1	SPD_0067	PTS system transporter subunit IIC	G	Carbohydrate transport and metabolism	102565	103470	+	906	99	122	132	7.47641	8.53657	10.0767
SPP_0127	CP000920.1	SPD_0068	PTS system transporter subunit IID	G	Carbohydrate transport and metabolism	103457	104272	+	816	124	135	135	10.3972	10.4881	11.4424
SPP_0128	CP000920.1	SPD_0069	PTS system transporter subunit IIA	G	Carbohydrate transport and metabolism	104279	104683	+	405	81	79	74	13.6841	12.3658	12.6371
SPP_0129	CP000920.1	agaS	sugar isomerase	G	Carbohydrate transport and metabolism	104982	106148	+	1167	231	234	196	13.5434	12.7115	11.616
SPP_0130	CP000920.1	galM	aldose 1-epimerase	G	Carbohydrate transport and metabolism	106264	107301	+	1038	135	223	218	8.89862	13.6194	14.5255
SPP_0153	CP000920.1	SPD_0090	ABC transporter substrate-binding protein	G	Carbohydrate transport and metabolism	123910	125385	+	1476	64	31	33	2.96674	1.33146	1.54632
SPP_0237	CP000920.1	tag	DNA-3-methyladenine glycosylase I	G	Carbohydrate transport and metabolism	201356	201919	+	564	916	783	824	111.123	88.0105	101.046
SPP_0290	CP000920.1	SPD_0222	phosphoglycerate mutase family protein	G	Carbohydrate transport and metabolism	238899	239591	+	693	3762	7676	7685	371.425	702.188	766.978
SPP_0300	CP000920.1	SPD_0232	PTS system transporter subunit IIA	G	Carbohydrate transport and metabolism	246959	247279	+	321	194	160	91	41.3507	31.5985	19.6069
SPP_0301	CP000920.1	SPD_0233	PTS system transporter subunit IIB	G	Carbohydrate transport and metabolism	247325	247633	+	309	224	211	120	49.5993	43.2888	26.8593
SPP_0302	CP000920.1	SPD_0234	PTS system transporter subunit IIC	G	Carbohydrate transport and metabolism	247650	248948	+	1299	743	739	564	39.135	36.0651	30.0291
SPP_0315	CP000920.1	SPD_0247	glycosyl hydrolase family protein	G	Carbohydrate transport and metabolism	265242	266621	+	1380	582	773	993	28.8556	35.5101	49.7671
SPP_0331	CP000920.1	SPD_0262	PTS system mannose/fructose/sorbose family protein IID component	G	Carbohydrate transport and metabolism	286998	287909	-	912	24113	22600	28998	1809.02	1570.96	2199.1
SPP_0332	CP000920.1	manM	PTS system mannose-specific transporter subunit IIC	G	Carbohydrate transport and metabolism	287933	288736	-	804	11035	11887	17764	939.08	937.277	1528.12
SPP_0333	CP000920.1	manL	PTS system mannose-specific transporter subunit IIAB	G	Carbohydrate transport and metabolism	288764	289753	-	990	14381	13634	18837	993.894	873.052	1315.98
SPP_0348	CP000920.1	SPD_0285	glycosyl hydrolase family protein	G	Carbohydrate transport and metabolism	301299	303512	+	2214	2366	2806	3211	73.1178	80.3456	100.308
SPP_0352	CP000920.1	eda	keto-hydroxyglutarate-aldolase/keto-deoxy- phosphogluconate aldolase	G	Carbohydrate transport and metabolism	308779	309408	-	630	321	240	252	34.8619	24.1503	27.6651
SPP_0353	CP000920.1	SPD_0290	PfkB family protein carbohydrate kinase	G	Carbohydrate transport and metabolism	309418	310419	-	1002	454	487	479	31.0009	30.8115	33.0628
SPP_0354	CP000920.1	SPD_0291	hypothetical protein	G	Carbohydrate transport and metabolism	310450	311091	-	642	215	260	235	22.9134	25.6738	25.3166
SPP_0356	CP000920.1	SPD_0293	PTS system transporter subunit IIA	G	Carbohydrate transport and metabolism	312196	312630	+	435	54	56	52	8.49358	8.16114	8.26773
SPP_0358	CP000920.1	SPD_0295	PTS system transporter subunit IIB	G	Carbohydrate transport and metabolism	313843	314334	+	492	106	78	81	14.741	10.0504	11.3865
SPP_0359	CP000920.1	SPD_0296	PTS system transporter subunit IIC	G	Carbohydrate transport and metabolism	314349	315128	+	780	277	166	238	24.298	13.4917	21.1035
SPP_0360	CP000920.1	SPD_0297	PTS system transporter subunit IID	G	Carbohydrate transport and metabolism	315115	315933	+	819	471	204	251	39.348	15.7906	21.1964
SPP_0377	CP000920.1	dexB	glucan 16-alpha-glucosidase	G	Carbohydrate transport and metabolism	331137	332744	+	1608	4367	2443	3838	185.816	96.314	165.079
SPP_0406	CP000920.1	SPD_0335	cell wall surface anchor family protein	G	Carbohydrate transport and metabolism	356692	361995	+	5304	461	1071	1230	5.9468	12.8008	16.0389
SPP_0499	CP000920.1	SPD_0424	PTS system cellobiose-specific transporter subunit IIC	G	Carbohydrate transport and metabolism	444668	445990	+	1323	28	41	47	1.44805	1.96461	2.45703
SPP_0501	CP000920.1	lacF1	PTS system lactose-specific transporter subunit IIA	G	Carbohydrate transport and metabolism	448046	448390	+	345	11	41	33	2.18152	7.53384	6.61556
SPP_0502	CP000920.1	lacG1|lacG1	6-phospho-beta-galactosidase	G	Carbohydrate transport and metabolism	448400	449812	+	1413	153	282	272	7.40859	12.652	13.3137
SPP_0503	CP000920.1	lacE1|SPP_0503	PTS system lactose-specific transporter subunit IIBC;pts system lactose-specific eiicb component (eiicb-lac) (eii-lac)	G	Carbohydrate transport and metabolism	449882	451561	+	1680	276	398	371	11.2405	15.0185	15.2734
SPP_0520	CP000920.1	SPD_0444	endo-beta-N-acetylglucosaminidase	G	Carbohydrate transport and metabolism	467431	472299	+	4869	451	1287	1278	6.33757	16.7568	18.1536
SPP_0593	CP000920.1	SPD_0502	PTS system beta-glucosides-specific transporter subunit IIABC	G	Carbohydrate transport and metabolism	532288	534126	+	1839	139	192	155	5.17153	6.61868	5.82938
SPP_0594	CP000920.1	bglA2	6-phospho-beta-glucosidase	G	Carbohydrate transport and metabolism	534139	535554	+	1416	242	277	238	11.6933	12.4013	11.6248
SPP_0663	CP000920.1	SPD_0561	PTS system transporter subunit IIC	G	Carbohydrate transport and metabolism	602986	604461	+	1476	179	325	364	8.29761	13.9588	17.0564
SPP_0665	CP000920.1	bgaA|SPP_0665	beta-galactosidase	G	Carbohydrate transport and metabolism	604721	611422	+	6702	2859	5362	5326	29.1874	50.7194	54.9628
SPP_0689	CP000920.1	gki	glucokinase	G	Carbohydrate transport and metabolism	633329	634288	+	960	2109	2891	3820	150.311	190.91	275.21
SPP_0694	CP000920.1	SPD_0585|SPP_0694	hypothetical protein;cystathionine beta-lyase	G	Carbohydrate transport and metabolism	637671	638294	+	624	1127	1959	2286	123.574	199.022	253.375
SPP_0746	CP000920.1	SPP_0746	6-phospho-beta-glucosidase AscB truncation	G	Carbohydrate transport and metabolism	680910	681191	+	282	67	85	94	16.2559	19.1083	23.0542
SPP_0748	CP000920.1	manA	mannose-6-phosphate isomerase	G	Carbohydrate transport and metabolism	681323	682267	+	945	1625	1320	1362	117.654	88.5511	99.6821
SPP_0769	CP000920.1	exp5	PTS system transporter subunit IIABC	G	Carbohydrate transport and metabolism	699079	701259	+	2181	3889	1475	2181	122.002	42.8734	69.1627
SPP_0885	CP000920.1	SPD_0773	PTS system fructose specific transporter subunit IIABC	G	Carbohydrate transport and metabolism	804518	806470	+	1953	4803	9913	38230	168.266	321.777	1353.86
SPP_0905	CP000920.1	pyk	pyruvate kinase	G	Carbohydrate transport and metabolism	830931	832436	+	1506	56729	55010	67551	2577.31	2315.63	3102.26
SPP_0990	CP000920.1	SPD_0870	phosphoglycerate mutase family protein	G	Carbohydrate transport and metabolism	907029	907649	-	621	825	842	804	90.8968	85.9552	89.544
SPP_1023	CP000920.1	xylH	4-oxalocrotonate tautomerase	G	Carbohydrate transport and metabolism	938195	938377	-	183	1549	712	720	579.144	246.65	272.116
SPP_1123	CP000920.1	pulA	pullulanase	G	Carbohydrate transport and metabolism	1027809	1030088	+	2280	9723	13210	14572	291.777	367.299	442.035
SPP_1128	CP000920.1	glgD	glucose-1-phosphate adenylyltransferase GlgD subunit	G	Carbohydrate transport and metabolism	1035589	1036728	+	1140	592	1467	1579	35.5306	81.5788	95.7964
SPP_1132	CP000920.1	SPD_1011	glycerate kinase	G	Carbohydrate transport and metabolism	1038871	1039986	+	1116	152	319	397	9.31892	18.1208	24.6036
SPP_1219	CP000920.1	ptsI	phosphoenolpyruvate-protein phosphotransferase	G	Carbohydrate transport and metabolism	1142256	1143989	-	1734	72032	61751	97130	2842.25	2257.6	3874.15
SPP_1221	CP000920.1	ptsH	phosphocarrier protein HPr	G	Carbohydrate transport and metabolism	1143995	1144258	-	264	20757	24685	27230	5379.56	5927.63	7133.72
SPP_1227	CP000920.1	lacG2	6-phospho-beta-galactosidase	G	Carbohydrate transport and metabolism	1149741	1151147	-	1407	111	238	210	5.39778	10.7235	10.3228
SPP_1228	CP000920.1	lacE2	PTS system lactose-specific transporter subunit IIBC	G	Carbohydrate transport and metabolism	1151362	1153053	-	1692	92	173	162	3.72026	6.48183	6.62196
SPP_1229	CP000920.1	lacF2	PTS system lactose-specific transporter subunit IIA	G	Carbohydrate transport and metabolism	1153053	1153370	-	318	23	32	32	4.94865	6.37932	6.95977
SPP_1233	CP000920.1	lacB	galactose-6-phosphate isomerase subunit LacB	G	Carbohydrate transport and metabolism	1156398	1156913	-	516	330	565	787	43.7573	69.4146	105.487
SPP_1234	CP000920.1	lacA	galactose-6-phosphate isomerase subunit LacA	G	Carbohydrate transport and metabolism	1156944	1157369	-	426	382	830	1039	61.3536	123.515	168.686
SPP_1235	CP000920.1	SPD_1054	hypothetical protein	G	Carbohydrate transport and metabolism	1157527	1157871	-	345	36	93	82	7.13953	17.089	16.4387
SPP_1238	CP000920.1	SPD_1057	PTS system transporter subunit IIB	G	Carbohydrate transport and metabolism	1158852	1159154	-	303	24	28	38	5.41944	5.85824	8.67387
SPP_1239	CP000920.1	SPD_0559	PTS system transporter subunit IIA	G	Carbohydrate transport and metabolism	1159192	1159668	-	477	23	57	50	3.2991	7.57545	7.24976
SPP_1353	CP000920.1	SPD_1166	hypothetical protein	G	Carbohydrate transport and metabolism	1262949	1264358	-	1410	3691	5512	6018	179.106	247.823	295.192
SPP_1359	CP000920.1	nanE2	N-acetylmannosamine-6-phosphate 2-epimerase	G	Carbohydrate transport and metabolism	1270947	1271645	-	699	400	705	711	39.1533	63.9387	70.3501
SPP_1401	CP000920.1	amy	alpha-amylase	G	Carbohydrate transport and metabolism	1308988	1310442	+	1455	288	286	342	13.543	12.4611	16.2568
SPP_1422	CP000920.1	SPD_1234	inositol monophosphatase family protein	G	Carbohydrate transport and metabolism	1330096	1330869	-	774	1058	1413	1800	93.5257	115.732	160.844
SPP_1426	CP000920.1	SPD_1238	hydrolase	G	Carbohydrate transport and metabolism	1332355	1333128	-	774	809	2009	2404	71.5144	164.547	214.815
SPP_1500	CP000920.1	pgdA|SPP_1500	peptidoglycan GlcNAc deacetylase	G	Carbohydrate transport and metabolism	1391570	1392907	-	1338	16999	19044	16661	869.267	902.306	861.226
SPP_1518	CP000920.1	pgm	phosphoglucomutase/phosphomannomutase family protein	G	Carbohydrate transport and metabolism	1404048	1405766	+	1719	14510	11906	15035	577.534	439.078	604.922
SPP_1525	CP000920.1	SPD_1333	hypothetical protein	G	Carbohydrate transport and metabolism	1411306	1412319	+	1014	5163	4191	4792	348.378	262.018	326.852
SPP_1561	CP000920.1	SPD_1367	Cof family protein/peptidyl-prolyl cis-trans isomerase	G	Carbohydrate transport and metabolism	1444973	1446373	-	1401	6752	11657	10410	329.747	527.473	513.907
SPP_1583	CP000920.1	glmM	phosphoglucosamine mutase	G	Carbohydrate transport and metabolism	1466110	1467462	-	1353	5034	6343	6808	254.567	297.2	348.012
SPP_1638	CP000920.1	SPP_1638	D-allulose-6-phosphate 3-epimerase	G	Carbohydrate transport and metabolism	1512107	1512802	-	696	105	184	151	10.3221	16.7595	15.0051
SPP_1639	CP000920.1	SPP_1639	PTS system IIC component	G	Carbohydrate transport and metabolism	1512813	1513898	-	1086	62	234	213	3.90614	13.6596	13.5651
SPP_1641	CP000920.1	SPP_1641	PTS system IIA component	G	Carbohydrate transport and metabolism	1514263	1514712	-	450	30	127	96	4.56137	17.8913	14.7547
SPP_1642	CP000920.1	SPP_1642	PTS system nitrogen regulatory component IIA putative	G	Carbohydrate transport and metabolism	1514690	1515118	-	429	41	126	100	6.53902	18.6194	16.1218
SPP_1673	CP000920.1	SPD_1467	hypothetical protein	G	Carbohydrate transport and metabolism	1547151	1549562	-	2412	782	1975	1712	22.1828	51.9089	49.0906
SPP_1674	CP000920.1	gpmA	phosphoglyceromutase	G	Carbohydrate transport and metabolism	1549615	1550307	-	693	31054	18827	27303	3065.99	1722.26	2724.89
SPP_1697	CP000920.1	SPD_1492	hypothetical protein	G	Carbohydrate transport and metabolism	1571876	1572328	-	453	188	298	307	28.3953	41.7033	46.8719
SPP_1701	CP000920.1	SPD_1496	PTS system transporter subunit IIBC	G	Carbohydrate transport and metabolism	1576027	1577544	-	1518	362	1077	1110	16.3163	44.9775	50.5735
SPP_1704	CP000920.1	nanB	sialidase B	G	Carbohydrate transport and metabolism	1579549	1581642	-	2094	14	26	27	0.457443	0.787134	0.891783
SPP_1708	CP000920.1	SPD_1503	hypothetical protein	G	Carbohydrate transport and metabolism	1584812	1585264	-	453	2	6	1	0.302077	0.839663	0.152677
SPP_1709	CP000920.1	nanA|SPP_1709	sialidase A;neuraminidase	G	Carbohydrate transport and metabolism	1586277	1589345	-	3069	111	608	434	2.47464	12.5591	9.78059
SPP_1738	CP000920.1	SPD_1532	PTS system IIABC components	G	Carbohydrate transport and metabolism	1616338	1618221	-	1884	10389	8170	913	377.293	274.912	33.5168
SPP_1740	CP000920.1	scrB	sucrose-6-phosphate hydrolase	G	Carbohydrate transport and metabolism	1618597	1620051	+	1455	3613	4404	864	169.899	191.883	41.0698
SPP_1793	CP000920.1	SPD_1582	sucrose-6-phosphate hydrolase	G	Carbohydrate transport and metabolism	1665857	1667176	-	1320	117	160	149	6.06454	7.68419	7.807
SPP_1807	CP000920.1	SPP_1807	phosphotransferase system	G	Carbohydrate transport and metabolism	1678094	1678696	-	603	79	245	294	8.96388	25.7573	33.7211
SPP_1810	CP000920.1	SPP_1810	lichenan-specific phosphotransferase enzyme iib component (pts system lichenan-specific eiib component) (eiib-lic)	G	Carbohydrate transport and metabolism	1679039	1679356	-	318	52	185	196	11.1883	36.8805	42.6286
SPP_1812	CP000920.1	SPP_1812	lichenan permease iic component (pts system lichenan-specific eiiccomponent) (eiic-lic)	G	Carbohydrate transport and metabolism	1680270	1681532	-	1263	124	207	222	6.71745	10.3901	12.1569
SPP_1852	CP000920.1	galT2	galactose-1-phosphate uridylyltransferase	G	Carbohydrate transport and metabolism	1719245	1720726	-	1482	398	592	2122	18.3747	25.3236	99.0306
SPP_1883	CP000920.1	treC	alphaalpha-phosphotrehalase	G	Carbohydrate transport and metabolism	1746668	1748293	-	1626	2134	1819	2704	89.7966	70.9192	115.016
SPP_1884	CP000920.1	SPD_1664	PTS system trehalose-specific IIABC components	G	Carbohydrate transport and metabolism	1748471	1750438	-	1968	3283	2215	4147	114.138	71.3511	145.741
SPP_1899	CP000920.1	gtfA	sucrose phosphorylase	G	Carbohydrate transport and metabolism	1762999	1764441	-	1443	1639	1823	4352	77.7139	80.0889	208.591
SPP_1903	CP000920.1	rafE	sugar ABC transporter sugar-binding protein	G	Carbohydrate transport and metabolism	1766526	1767785	-	1260	498	935	2379	27.0424	47.0428	130.586
SPP_1904	CP000920.1	aga	alpha-galactosidase AgaN	G	Carbohydrate transport and metabolism	1767877	1770039	-	2163	1129	1709	5144	35.7128	50.0884	164.481
SPP_2003	CP000920.1	rpe	ribulose-phosphate 3-epimerase	G	Carbohydrate transport and metabolism	1841859	1842515	-	657	698	1639	1815	72.6902	158.149	191.066
SPP_2058	CP000920.1	SPD_1830	glycosyl hydrolase family protein	G	Carbohydrate transport and metabolism	1883172	1884581	+	1410	2817	1460	798	136.695	65.6426	39.1432
SPP_2059	CP000920.1	SPD_1831	PTS system transporter subunit IIC	G	Carbohydrate transport and metabolism	1884599	1885894	+	1296	2892	1428	841	152.679	69.8514	44.8811
SPP_2060	CP000920.1	SPD_1832	PTS system transporter subunit IIB	G	Carbohydrate transport and metabolism	1885899	1886207	+	309	1293	425	233	286.303	87.1931	52.1518
SPP_2061	CP000920.1	SPD_1833	PTS system transporter subunit IIA	G	Carbohydrate transport and metabolism	1886204	1886512	+	309	1128	697	285	249.768	142.997	63.7909
SPP_2069	CP000920.1	araD	L-ribulose-5-phosphate 4-epimerase	G	Carbohydrate transport and metabolism	1896817	1897521	-	705	8	10	14	0.776403	0.899213	1.37344
SPP_2070	CP000920.1	SPD_1843	L-xylulose 5-phosphate 3-epimerase	G	Carbohydrate transport and metabolism	1897523	1898386	-	864	10	12	8	0.791904	0.88048	0.640396
SPP_2071	CP000920.1	ulaD	3-keto-L-gulonate-6-phosphate decarboxylase	G	Carbohydrate transport and metabolism	1898390	1899055	-	666	13	11	7	1.33553	1.04706	0.726935
SPP_2072	CP000920.1	SPD_1845	PTS system transporter subunit IIA	G	Carbohydrate transport and metabolism	1899072	1899557	-	486	3	6	6	0.422349	0.782649	0.853861
SPP_2073	CP000920.1	SPD_1846	PTS system transporter subunit IIB	G	Carbohydrate transport and metabolism	1899634	1899915	-	282	6	11	4	1.45575	2.47284	0.981031
SPP_2094	CP000920.1	nagA	N-acetylglucosamine-6-phosphate deacetylase	G	Carbohydrate transport and metabolism	1913033	1914184	-	1152	835	2022	3017	49.593	111.271	181.132
SPP_2162	CP000920.1	malX	maltose/maltodextrin ABC transporter maltose/maltodextrin-binding protein	G	Carbohydrate transport and metabolism	1977196	1978467	+	1272	2500	959	1718	134.474	47.7951	93.4132
SPP_2164	CP000920.1	malD	maltodextrin ABC transporter permease	G	Carbohydrate transport and metabolism	1979872	1980714	+	843	412	332	340	33.4392	24.9668	27.8948
SPP_2183	CP000920.1	SPD_1957	transketolase C-terminal subunit	G	Carbohydrate transport and metabolism	1995694	1996626	-	933	585	593	485	42.9003	40.2926	35.9528
SPP_2184	CP000920.1	SPD_1958	transketolase	G	Carbohydrate transport and metabolism	1996623	1997480	-	858	381	472	463	30.3825	34.8744	37.3221
SPP_2186	CP000920.1	SPD_1960	PTS system transporter subunit IIB	G	Carbohydrate transport and metabolism	1998843	1999127	-	285	134	163	200	32.1696	36.2572	48.5352
SPP_2187	CP000920.1	SPD_1961	BglG family transcriptional regulator	G	Carbohydrate transport and metabolism	1999131	2001161	-	2031	633	706	633	21.3246	22.0367	21.5559
SPP_2192	CP000920.1	SPD_1969	glycosyl hydrolase-like protein	G	Carbohydrate transport and metabolism	2003483	2005363	-	1881	140	308	174	5.09243	10.3804	6.39783
SPP_2194	CP000920.1	SPD_1971	hypothetical protein	G	Carbohydrate transport and metabolism	2006310	2008955	-	2646	158	330	308	4.08558	7.90635	8.05069
SPP_2196	CP000920.1	SPD_1973	alpha-12-mannosidase	G	Carbohydrate transport and metabolism	2010497	2012581	+	2085	177	305	215	5.80836	9.27354	7.13189
SPP_2197	CP000920.1	SPD_1974|SPP_2197	hypothetical protein;FucA	G	Carbohydrate transport and metabolism	2012621	2014300	-	1680	177	537	532	7.20859	20.2636	21.9015
SPP_2209	CP000920.1	fucI	L-fucose isomerase	G	Carbohydrate transport and metabolism	2025206	2026972	-	1767	61	111	130	2.362	3.98234	5.08837
SPP_2211	CP000920.1	SPD_1988	hypothetical protein	G	Carbohydrate transport and metabolism	2030155	2032449	-	2295	0	0	0	0	0	0
SPP_2212	CP000920.1	SPD_1989	PTS system transporter subunit IID	G	Carbohydrate transport and metabolism	2032508	2033308	-	801	0	0	0	0	0	0
SPP_2213	CP000920.1	SPD_1990	PTS system transporter subunit IIC	G	Carbohydrate transport and metabolism	2033305	2034078	-	774	0	0	0	0	0	0
SPP_2214	CP000920.1	SPD_1991	PTS system transporter subunit IIB	G	Carbohydrate transport and metabolism	2034103	2034573	-	471	0	0	0	0	0	0
SPP_2215	CP000920.1	SPD_1992	PTS system transporter subunit IIA	G	Carbohydrate transport and metabolism	2034564	2035007	-	444	0	0	0	0	0	0
SPP_2216	CP000920.1	fucU	RbsD/FucU transport protein family protein	G	Carbohydrate transport and metabolism	2034988	2035428	-	441	0	0	0	0	0	0
SPP_2217	CP000920.1	fucA	L-fuculose phosphate aldolase	G	Carbohydrate transport and metabolism	2035440	2036078	-	639	0	0	0	0	0	0
SPP_2218	CP000920.1	fucK	L-fuculose kinase	G	Carbohydrate transport and metabolism	2036193	2037596	-	1404	16	32	18	0.779721	1.44489	0.886702
SPP_2230	CP000920.1	SPD_2007	transporter major facilitator family protein	G	Carbohydrate transport and metabolism	2048091	2049269	-	1179	695	491	370	40.3327	26.4009	21.705
SPP_0008	CP000920.1	SPD_0008	hypothetical protein	D	Cell cycle control, cell division, chromosome partitioning	8778	9146	+	369	2820	2713	2177	522.888	466.096	408.041
SPP_0185	CP000920.1	pspA|SPP_0185	surface protein A;surface protein PspA	D	Cell cycle control, cell division, chromosome partitioning	153206	155041	+	1836	40871	93520	87458	1523.1	3229.12	3294.57
SPP_0188	CP000920.1	gidA	tRNA uridine 5-carboxymethylaminomethyl modification protein GidA	D	Cell cycle control, cell division, chromosome partitioning	157169	159082	+	1914	4904	3662	3360	175.305	121.291	121.414
SPP_0369	CP000920.1	ftsL	cell division protein FtsL	D	Cell cycle control, cell division, chromosome partitioning	321799	322116	+	318	892	1314	1134	191.922	261.951	246.637
SPP_0410	CP000920.1	SPD_0339	hypothetical protein	D	Cell cycle control, cell division, chromosome partitioning	365577	365906	+	330	6267	8110	6833	1299.37	1557.97	1432.09
SPP_0412	CP000920.1	SPD_0342	hypothetical protein	D	Cell cycle control, cell division, chromosome partitioning	367562	368956	+	1395	6149	10630	9718	301.59	483.071	481.809
SPP_0432	CP000920.1	tig	trigger factor	D	Cell cycle control, cell division, chromosome partitioning	384505	385788	+	1284	41481	23714	25644	2210.4	1170.82	1381.32
SPP_0436	CP000920.1	SPD_0369|SPP_0436	hypothetical protein;conserved hypothetical protein	D	Cell cycle control, cell division, chromosome partitioning	389993	390217	+	225	1441	2175	2058	438.195	612.814	632.608
SPP_0587	CP000920.1	SPD_0496	cell filamentation protein Fic-like protein	D	Cell cycle control, cell division, chromosome partitioning	526013	526816	+	804	771	1246	1614	65.6122	98.2458	138.842
SPP_0709	CP000920.1	SPP_0709	cell division protein DivIB	D	Cell cycle control, cell division, chromosome partitioning	650972	652171	+	1200	3083	4622	4046	175.784	244.175	233.194
SPP_0767	CP000920.1	ftsE	cell division ATP-binding protein FtsE	D	Cell cycle control, cell division, chromosome partitioning	697182	697874	+	693	4363	6407	7436	430.763	586.102	742.127
SPP_0768	CP000920.1	ftsX	cell division ABC transporter permease FtsX	D	Cell cycle control, cell division, chromosome partitioning	697867	698793	+	927	10193	13240	13858	752.33	905.441	1033.93
SPP_0812	CP000920.1	SPD_0706|SPP_0812	rod shape-determining protein RodA;RodA	D	Cell cycle control, cell division, chromosome partitioning	740521	741771	+	1251	2146	3673	3473	117.37	186.13	192.008
SPP_0816	CP000920.1	ezrA	septation ring formation regulator EzrA	D	Cell cycle control, cell division, chromosome partitioning	745027	746754	+	1728	40434	33501	26818	1600.99	1229.04	1073.38
SPP_0886	CP000920.1	SPD_0774	SpoE family protein	D	Cell cycle control, cell division, chromosome partitioning	806556	808859	+	2304	5773	7242	8866	171.437	199.264	266.144
SPP_1055	CP000920.1	SPD_0933|SPP_1055|SPD_0932	hypothetical protein;conserved hypothetical protein	D	Cell cycle control, cell division, chromosome partitioning	965438	966595	+	1158	3534	4114	3274	208.807	225.22	195.543
SPP_1073	CP000920.1	SPD_0952	cell division protein FtsW	D	Cell cycle control, cell division, chromosome partitioning	980347	981576	+	1230	6416	8569	9426	356.899	441.649	530.023
SPP_1165	CP000920.1	SPP_1165	ftsk/spoiiie family protein	D	Cell cycle control, cell division, chromosome partitioning	1084150	1085535	-	1386	2	5	2	0.0987308	0.228696	0.0998019
SPP_1284	CP000920.1	smc	chromosome segregation protein SMC	D	Cell cycle control, cell division, chromosome partitioning	1201943	1205482	-	3540	6239	10365	11506	120.586	185.617	224.798
SPP_1334	CP000920.1	crcB1|SPP_1334	camphor resistance protein CrcB;putative Protein CrcB homolog 1	D	Cell cycle control, cell division, chromosome partitioning	1249689	1250018	-	330	277	1236	1148	57.4317	237.441	240.602
SPP_1335	CP000920.1	crcB2|SPP_1335	camphor resistance protein CrcB;putative Protein CrcB homolog 2	D	Cell cycle control, cell division, chromosome partitioning	1250012	1250386	-	375	55	1063	1043	10.035	179.702	192.365
SPP_1591	CP000920.1	engB	ribosome biogenesis GTP-binding protein YsxC	D	Cell cycle control, cell division, chromosome partitioning	1473462	1474049	-	588	3779	6321	7614	439.73	681.491	895.587
SPP_1678	CP000920.1	SPD_1473|SPP_1678	hypothetical protein;conserved hypothetical protein	D	Cell cycle control, cell division, chromosome partitioning	1554670	1554786	-	117	560	1028	887	327.483	557.005	524.336
SPP_1679	CP000920.1	divIVA	cell division protein DivIVA	D	Cell cycle control, cell division, chromosome partitioning	1554765	1555553	-	789	14760	25054	25870	1279.96	2013.04	2267.73
SPP_1682	CP000920.1	ylmF	hypothetical protein	D	Cell cycle control, cell division, chromosome partitioning	1556607	1557146	-	540	9939	14186	14598	1259.32	1665.4	1869.7
SPP_1684	CP000920.1	ftsZ	cell division protein FtsZ	D	Cell cycle control, cell division, chromosome partitioning	1557832	1559091	-	1260	18601	29031	31290	1010.07	1460.64	1717.54
SPP_1685	CP000920.1	ftsA	cell division protein FtsA	D	Cell cycle control, cell division, chromosome partitioning	1559108	1560481	-	1374	13748	31722	32537	684.603	1463.61	1637.81
SPP_1750	CP000920.1	SPD_1542	serine/threonine protein kinase	D	Cell cycle control, cell division, chromosome partitioning	1625936	1627915	-	1980	14477	28967	28120	500.264	927.449	982.25
SPP_1875	CP000920.1	scpB	segregation and condensation protein B	D	Cell cycle control, cell division, chromosome partitioning	1741307	1741876	-	570	1197	3666	3692	143.683	407.727	447.98
SPP_1876	CP000920.1	scpA	segregation and condensation protein A	D	Cell cycle control, cell division, chromosome partitioning	1741895	1742623	-	729	2081	6065	6090	195.313	527.418	577.779
SPP_2270	CP000920.1	mreC	rod shape-determining protein MreC	D	Cell cycle control, cell division, chromosome partitioning	2088072	2088890	-	819	4691	4520	4660	391.893	349.87	393.527
SPP_0072	CP000920.1	SPP_0072	prophage LambdaSa04 tail tape measure protein family	M	Cell wall/membrane/envelope biogenesis	46450	49209	+	2760	13	25	22	0.32227	0.574226	0.551297
SPP_0108	CP000920.1	comB	competence factor transport protein ComB	M	Cell wall/membrane/envelope biogenesis	78502	79851	+	1350	36	250	215	1.82455	11.7397	11.0148
SPP_0156	CP000920.1	SPD_0093	hypothetical protein	M	Cell wall/membrane/envelope biogenesis	127802	128866	-	1065	9680	3201	1911	621.888	190.541	124.103
SPP_0161	CP000920.1	SPD_0098|SPP_0161	glycosyl transferase family protein;glycosyl transferase	M	Cell wall/membrane/envelope biogenesis	132195	133241	+	1047	13021	15486	14208	850.91	937.658	938.552
SPP_0167	CP000920.1	SPD_0104|SPP_0167	LysM domain-containing protein;LysM domain protein	M	Cell wall/membrane/envelope biogenesis	137910	138482	+	573	7257	2947	1884	866.54	326.045	227.404
SPP_0218	CP000920.1	SPD_0151	lipoprotein	M	Cell wall/membrane/envelope biogenesis	182193	183047	+	855	3704	3631	3056	296.409	269.223	247.206
SPP_0313	CP000920.1	eep	zinc metalloprotease Eep	M	Cell wall/membrane/envelope biogenesis	262018	263277	+	1260	3534	5249	5720	191.903	264.094	313.977
SPP_0316	CP000920.1	glmS	glucosamine--fructose-6-phosphate aminotransferase	M	Cell wall/membrane/envelope biogenesis	266814	268622	+	1809	17999	19193	14779	680.763	672.599	565.039
SPP_0350	CP000920.1	SPD_0287	hyaluronate lyase	M	Cell wall/membrane/envelope biogenesis	304433	307636	+	3204	386	365	405	8.24292	7.22191	8.74248
SPP_0362	CP000920.1	SPD_0299|SPD_0300|SPP_0362	hypothetical protein;oligohyaluronate lyase	M	Cell wall/membrane/envelope biogenesis	316248	318149	+	1902	1233	1113	1033	44.3546	37.0968	37.5631
SPP_0370	CP000920.1	pbpX	penicillin-binding protein 2X	M	Cell wall/membrane/envelope biogenesis	322120	324372	+	2253	9785	11875	12778	297.157	334.137	392.26
SPP_0371	CP000920.1	mraY	phospho-N-acetylmuramoyl-pentapeptide- transferase	M	Cell wall/membrane/envelope biogenesis	324374	325354	+	981	3058	3493	4655	213.282	225.726	328.188
SPP_0385	CP000920.1	cps2C|SPP_0385	chain length determinant protein/polysaccharide export protein MPA1 family protein;capsular polysaccharide biosynthesis protein Wzd	M	Cell wall/membrane/envelope biogenesis	337832	338524	+	693	20073	23649	20185	1981.82	2163.37	2014.5
SPP_0387	CP000920.1	SPP_0387	galacturonosyl transferase	M	Cell wall/membrane/envelope biogenesis	339340	340476	+	1137	27968	49226	34426	1683.01	2744.64	2094.1
SPP_0388	CP000920.1	SPP_0388	galacturonic acid acetylase	M	Cell wall/membrane/envelope biogenesis	340469	341020	+	552	16129	34966	23600	1999.19	4015.68	2956.96
SPP_0389	CP000920.1	SPP_0389	glycosyl transferase group 1 family protein	M	Cell wall/membrane/envelope biogenesis	341017	342171	+	1155	45917	85434	56041	2720.05	4689.22	3355.8
SPP_0392	CP000920.1	SPP_0392	UDP-glucuronate 5'-epimerase (UDP-glucuronic acidepimerase)	M	Cell wall/membrane/envelope biogenesis	345015	346085	+	1071	43483	59517	48350	2777.9	3522.93	3122.33
SPP_0399	CP000920.1	rfbC|SPP_0399	dTDP-4-dehydrorhamnose 35-epimerase	M	Cell wall/membrane/envelope biogenesis	350410	351006	+	597	483	842	707	55.3553	89.4107	81.9063
SPP_0400	CP000920.1	rfbB	dTDP-glucose 46-dehydratase	M	Cell wall/membrane/envelope biogenesis	351016	352065	+	1050	658	1253	1114	42.8768	75.6508	73.3784
SPP_0407	CP000920.1	pbp1A	penicillin-binding protein 1A	M	Cell wall/membrane/envelope biogenesis	362162	364321	-	2160	10534	12608	12361	333.677	370.036	395.796
SPP_0471	CP000920.1	SPD_0400	glycosyl transferase family protein 8	M	Cell wall/membrane/envelope biogenesis	420071	420556	+	486	4986	9000	7464	701.943	1173.97	1062.2
SPP_0551	CP000920.1	SPP_0551	BlpC ABC transporter	M	Cell wall/membrane/envelope biogenesis	500354	501715	-	1362	170	226	223	8.54	10.5192	11.324
SPP_0567	CP000920.1	SPD_0476	hypothetical protein	M	Cell wall/membrane/envelope biogenesis	509040	509834	+	795	8663	8754	8138	745.568	698.058	707.983
SPP_0646	CP000920.1	SPD_0549|SPP_0646	hypothetical protein;D-alanyl-D-alanine carboxypeptidase	M	Cell wall/membrane/envelope biogenesis	584865	585581	+	717	3543	4611	4487	338.094	407.688	432.822
SPP_0657	CP000920.1	SPP_0657|prtA	serine protease;cell wall-associated serine protease PrtA	M	Cell wall/membrane/envelope biogenesis	593300	599731	+	6432	3315	5474	6485	35.2634	53.9524	69.7326
SPP_0684	CP000920.1	zmpB1	zinc metalloprotease ZmpB	M	Cell wall/membrane/envelope biogenesis	624113	629755	+	5643	52338	88424	67078	634.59	993.372	822.133
SPP_0707	CP000920.1	murD	UDP-N-acetylmuramoyl-L-alanyl-D-glutamate synthetase	M	Cell wall/membrane/envelope biogenesis	648550	649902	+	1353	2732	2636	3042	138.156	123.509	155.501
SPP_0708	CP000920.1	murG	undecaprenyldiphospho-muramoylpentapeptide beta-N- acetylglucosaminyltransferase	M	Cell wall/membrane/envelope biogenesis	649904	650962	+	1059	2040	2687	2976	131.801	160.851	194.361
SPP_0780	CP000920.1	SPD_0672	cyclophilin type peptidyl-prolyl cis-trans isomerase	M	Cell wall/membrane/envelope biogenesis	712386	713189	-	804	3050	2638	2865	259.555	208.003	246.457
SPP_0794	CP000920.1	SPD_0686	hypothetical protein	M	Cell wall/membrane/envelope biogenesis	721068	722267	+	1200	863	1238	1133	49.2057	65.402	65.3011
SPP_0851	CP000920.1	SPD_0739	membrane lipoprotein TmpC	M	Cell wall/membrane/envelope biogenesis	772957	774009	+	1053	15614	9260	17909	1014.55	557.487	1176.29
SPP_0880	CP000920.1	dacC	D-alanyl-D-alanine carboxypeptidase	M	Cell wall/membrane/envelope biogenesis	798995	800236	-	1242	4060	4417	4554	223.661	225.454	253.597
SPP_0891	CP000920.1	SPD_0781	hypothetical protein	M	Cell wall/membrane/envelope biogenesis	812915	814081	+	1167	119	294	219	6.9769	15.9709	12.9791
SPP_0971	CP000920.1	lytB	endo-beta-N-acetylglucosaminidase	M	Cell wall/membrane/envelope biogenesis	888674	890782	+	2109	4622	5676	4530	149.948	170.615	148.557
SPP_0974	CP000920.1	dgkA	diacylglycerol kinase	M	Cell wall/membrane/envelope biogenesis	893081	893476	+	396	832	854	1028	143.752	136.714	179.544
SPP_0993	CP000920.1	SPD_0873	hypothetical protein	M	Cell wall/membrane/envelope biogenesis	909068	909868	-	801	2606	3471	3214	222.601	274.71	277.514
SPP_0994	CP000920.1	glmU	bifunctional N-acetylglucosamine-1-phosphate uridyltransferase/glucosamine-1-phosphate acetyltransferase;UDP-N-acetylglucosamine diphosphorylase/glucosamine-1-phosphate N-acetyltransferase	M	Cell wall/membrane/envelope biogenesis	909964	911391	+	1428	8284	10269	12199	396.915	455.881	590.838
SPP_1016	CP000920.1	mscL	large conductance mechanosensitive channel protein MscL	M	Cell wall/membrane/envelope biogenesis	932535	932912	-	378	3129	1713	1368	566.37	287.288	250.303
SPP_1032	CP000920.1	pvaA	hypothetical protein	M	Cell wall/membrane/envelope biogenesis	944815	945429	+	615	1105	1852	1764	122.934	190.905	198.379
SPP_1067	CP000920.1	galE1	UDP-glucose 4-epimerase	M	Cell wall/membrane/envelope biogenesis	975031	976059	+	1029	104	145	115	6.91519	8.93315	7.72956
SPP_1068	CP000920.1	SPP_1068	biotin carboxylase	M	Cell wall/membrane/envelope biogenesis	976083	977327	+	1245	192	262	195	10.5516	13.3409	10.8327
SPP_1081	CP000920.1	cpoA|SPP_1081	glycosyl transferase CpoA	M	Cell wall/membrane/envelope biogenesis	990819	991862	+	1044	2731	5243	5831	178.981	318.369	386.291
SPP_1082	CP000920.1	SPD_0961	group 1 glycosyl transferase	M	Cell wall/membrane/envelope biogenesis	991878	993203	+	1326	2268	4490	5633	117.027	214.662	293.811
SPP_1140	CP000920.1	SPP_1140	IgA1 protease	M	Cell wall/membrane/envelope biogenesis	1052264	1058743	+	6480	13317	30699	30181	140.61	300.332	322.13
SPP_1141	CP000920.1	zmpB2	zinc metalloprotease ZmpB	M	Cell wall/membrane/envelope biogenesis	1058787	1064000	+	5214	21046	34929	35123	276.175	424.685	465.9
SPP_1158	CP000920.1	SPP_1158	NLP/P60 family protein	M	Cell wall/membrane/envelope biogenesis	1075799	1076800	-	1002	4	3	0	0.273136	0.189804	0
SPP_1256	CP000920.1	srtA	sortase	M	Cell wall/membrane/envelope biogenesis	1174189	1174932	-	744	4016	3258	3008	369.323	277.607	279.626
SPP_1305	CP000920.1	licC	CTP:phosphocholine cytidylyltransferase	M	Cell wall/membrane/envelope biogenesis	1221623	1222312	-	690	5066	4501	4620	502.345	413.535	463.09
SPP_1307	CP000920.1	pck	choline kinase	M	Cell wall/membrane/envelope biogenesis	1223192	1224061	-	870	4233	6655	6945	332.901	484.932	552.109
SPP_1311	CP000920.1	licD1	phosphotransferase LicD1	M	Cell wall/membrane/envelope biogenesis	1227645	1228448	+	804	902	896	912	76.7603	70.6486	78.4532
SPP_1312	CP000920.1	licD2	phosphotransferase LicD2	M	Cell wall/membrane/envelope biogenesis	1228450	1229259	+	810	2716	2631	2830	229.42	205.915	241.643
SPP_1385	CP000920.1	SPD_1199	glycosyl transferase family protein	M	Cell wall/membrane/envelope biogenesis	1292188	1293174	-	987	1349	3242	2950	93.5149	208.232	206.717
SPP_1386	CP000920.1	SPD_1200	glycoside hydrolase family protein	M	Cell wall/membrane/envelope biogenesis	1293176	1294276	-	1101	1461	3568	3411	90.7923	205.442	214.273
SPP_1387	CP000920.1	licD3	phosphotransferase LicD3	M	Cell wall/membrane/envelope biogenesis	1294269	1295114	-	846	1986	2598	2604	160.618	194.68	212.884
SPP_1409	CP000920.1	murB	UDP-N-acetylenolpyruvoylglucosamine reductase	M	Cell wall/membrane/envelope biogenesis	1318372	1319277	-	906	1762	2393	2617	133.065	167.443	199.778
SPP_1431	CP000920.1	lgt	prolipoprotein diacylglyceryl transferase	M	Cell wall/membrane/envelope biogenesis	1335884	1336672	-	789	3788	4915	6065	328.488	394.91	531.65
SPP_1484	CP000920.1	SPD_1293	GNAT family acetyltransferase	M	Cell wall/membrane/envelope biogenesis	1377787	1378281	-	495	365	1690	1151	50.4515	216.438	160.821
SPP_1513	CP000920.1	SPP_1513	hypothetical protein	M	Cell wall/membrane/envelope biogenesis	1402182	1402379	-	198	13	5	13	4.49225	1.60087	4.54099
SPP_1541	CP000920.1	murC	UDP-N-acetylmuramate--L-alanine ligase	M	Cell wall/membrane/envelope biogenesis	1424420	1425754	-	1335	5285	6221	6959	270.863	295.414	360.527
SPP_1552	CP000920.1	murE	UDP-N-acetylmuramoylalanyl-D-glutamate--L-lysine ligase	M	Cell wall/membrane/envelope biogenesis	1439498	1440943	+	1446	2338	3006	3118	110.627	131.787	149.135
SPP_1596	CP000920.1	lytC	14-beta-N-acetylmuramidase	M	Cell wall/membrane/envelope biogenesis	1477143	1478615	-	1473	35961	70032	68769	1670.38	3014.02	3228.96
SPP_1610	CP000920.1	SPD_1416	hypothetical protein	M	Cell wall/membrane/envelope biogenesis	1491028	1492371	+	1344	2435	3320	3943	123.961	156.6	202.908
SPP_1625	CP000920.1	SPD_1429	hypothetical protein	M	Cell wall/membrane/envelope biogenesis	1501198	1501674	-	477	928	2381	2934	133.112	316.441	425.416
SPP_1627	CP000920.1	SPD_1431	glycosyl transferase family protein	M	Cell wall/membrane/envelope biogenesis	1501994	1502947	-	954	1310	2533	3398	93.9526	168.321	246.347
SPP_1628	CP000920.1	group_0	UDP-glucose 4-epimerase	M	Cell wall/membrane/envelope biogenesis	1502949	1503968	-	1020	11881	13034	16700	796.964	810.083	1132.37
SPP_1688	CP000920.1	murF|SPP_1688	UDP-N-acetylmuramoylalanyl-D-glutamyl-26- diaminopimelate--D-alanyl-D-alanine ligase;UDP-N-acetylmuramoylalanyl-D-glutamyl-2 6-diaminopimelate--D-alanyl-D-alanyl ligase	M	Cell wall/membrane/envelope biogenesis	1562093	1563466	-	1374	1826	1932	2544	90.9285	89.1399	128.057
SPP_1691	CP000920.1	penA	penicillin-binding protein 2B	M	Cell wall/membrane/envelope biogenesis	1565395	1567437	-	2043	8208	7534	7823	274.888	233.781	264.836
SPP_1769	CP000920.1	SPD_1562|SPP_1769	small conductance mechanosensitive ion channel (MscS) family protein;small conductance mechanosensitive ion channel	M	Cell wall/membrane/envelope biogenesis	1646766	1647326	-	561	806	1175	1348	98.3011	132.778	166.188
SPP_1834	CP000920.1	SPD_1617	cell wall surface anchor family protein	M	Cell wall/membrane/envelope biogenesis	1701916	1704042	-	2127	1287	1039	758	41.3997	30.9671	24.6476
SPP_1836	CP000920.1	SPD_1620	glycosyl transferase family protein	M	Cell wall/membrane/envelope biogenesis	1706474	1707166	-	693	46282	50948	56833	4569.46	4660.64	5672.04
SPP_1881	CP000920.1	murI	glutamate racemase	M	Cell wall/membrane/envelope biogenesis	1745277	1746071	-	795	2658	3588	4105	228.757	286.113	357.123
SPP_1898	CP000920.1	SPD_1672	hypothetical protein	M	Cell wall/membrane/envelope biogenesis	1761668	1762861	-	1194	5406	3525	5218	309.783	187.157	302.254
SPP_1966	CP000920.1	lytA	autolysin/N-acetylmuramoyl-L-alanine amidase	M	Cell wall/membrane/envelope biogenesis	1803269	1804225	-	957	6707	9886	10933	479.515	654.878	790.132
SPP_1971	CP000920.1	SPD_1742	GNAT family acetyltransferase	M	Cell wall/membrane/envelope biogenesis	1809864	1810382	-	519	1185	4360	4106	156.22	532.563	547.172
SPP_1986	CP000920.1	murA2	UDP-N-acetylglucosamine 1-carboxyvinyltransferase	M	Cell wall/membrane/envelope biogenesis	1828043	1829326	-	1284	2280	10027	10398	121.494	495.06	560.089
SPP_2048	CP000920.1	pbp2A	penicillin-binding protein 2A	M	Cell wall/membrane/envelope biogenesis	1872439	1874634	-	2196	3909	4864	5010	121.792	140.415	157.789
SPP_2101	CP000920.1	SPD_1874|SPP_2101	LysM domain-containing protein	M	Cell wall/membrane/envelope biogenesis	1920393	1921571	-	1179	5212	3298	1908	302.466	177.333	111.927
SPP_2147	CP000920.1	galU	UTP-glucose-1-phosphate uridylyltransferase	M	Cell wall/membrane/envelope biogenesis	1956657	1957556	+	900	4353	6430	6033	330.927	452.919	463.621
SPP_2154	CP000920.1	pbp1B	penicillin-binding protein 1B	M	Cell wall/membrane/envelope biogenesis	1963323	1965788	-	2466	7108	8411	9822	197.215	216.225	275.473
SPP_2225	CP000920.1	dltD	undecaprenol-phosphate-poly(glycerophosphate subunit) D-alanine transfer protein	M	Cell wall/membrane/envelope biogenesis	2043320	2044588	-	1269	4419	5753	6827	238.259	287.399	372.083
SPP_2227	CP000920.1	dltB	protein DltB	M	Cell wall/membrane/envelope biogenesis	2044834	2046078	-	1245	3288	6064	7111	180.696	308.775	395.033
SPP_2242	CP000920.1	cbpA|SPP_2242	choline binding protein A;SigA binding protein	M	Cell wall/membrane/envelope biogenesis	2061360	2063099	-	1740	5350	16386	13917	210.373	597.002	553.183
SPP_2269	CP000920.1	SPD_2044	rod shpae-determining protein MreD	M	Cell wall/membrane/envelope biogenesis	2087578	2088072	-	495	3120	3526	3684	431.256	451.574	514.738
SPP_0232	CP000920.1	ribH	67-dimethyl-8-ribityllumazine synthase	H	Coenzyme transport and metabolism	196935	197402	-	468	211	469	861	30.8477	63.53	127.242
SPP_0233	CP000920.1	ribB	34-dihydroxy-2-butanone 4-phosphate synthase	H	Coenzyme transport and metabolism	197403	198608	-	1206	436	842	1294	24.7358	44.2605	74.2094
SPP_0234	CP000920.1	ribE	riboflavin synthase subunit alpha	H	Coenzyme transport and metabolism	198628	199263	-	636	258	409	624	27.7555	40.7679	67.8578
SPP_0235	CP000920.1	ribD	riboflavin biosynthesis protein RibD	H	Coenzyme transport and metabolism	199248	200348	-	1101	619	884	1330	38.4671	50.8999	83.5481
SPP_0249	CP000920.1	folC	folylpolyglutamate synthase	H	Coenzyme transport and metabolism	212240	213490	+	1251	2544	4263	4290	139.138	216.028	237.177
SPP_0304	CP000920.1	talC	fructose-6-phosphate aldolase	H	Coenzyme transport and metabolism	251556	252224	+	669	476	593	501	48.6818	56.1928	51.7945
SPP_0311	CP000920.1	uppS	undecaprenyl pyrophosphate synthase	H	Coenzyme transport and metabolism	260426	261184	+	759	2225	4751	5383	200.574	396.821	490.518
SPP_0339	CP000920.1	folP	dihydropteroate synthase	H	Coenzyme transport and metabolism	294620	295600	+	981	1928	3093	3943	134.47	199.877	277.99
SPP_0340	CP000920.1	SPD_0270	folylpolyglutamate synthase	H	Coenzyme transport and metabolism	295602	296924	+	1323	2388	6517	7539	123.498	312.277	394.118
SPP_0398	CP000920.1	cps2L|rfbA	glucose-1-phosphate thymidylyltransferase	H	Coenzyme transport and metabolism	349552	350409	+	858	488	861	757	38.9151	63.6162	61.0212
SPP_0413	CP000920.1	gnd	6-phosphogluconate dehydrogenase	H	Coenzyme transport and metabolism	369032	370456	+	1425	28891	30720	35838	1387.18	1366.65	1739.41
SPP_0475	CP000920.1	ilvB	acetolactate synthase catalytic subunit	H	Coenzyme transport and metabolism	423253	424953	+	1701	936	2817	3369	37.6494	104.987	136.984
SPP_0662	CP000920.1	SPD_0560	PTS system transporter subunit IIB	H	Coenzyme transport and metabolism	602633	602938	+	306	45	74	76	10.0618	15.3307	17.1777
SPP_0729	CP000920.1	thiE1	thiamine-phosphate pyrophosphorylase	H	Coenzyme transport and metabolism	666400	667029	+	630	543	1152	800	58.9719	115.921	87.8257
SPP_0736	CP000920.1	thiE	thiamine-phosphate pyrophosphorylase	H	Coenzyme transport and metabolism	672214	672846	+	633	125	156	137	13.5112	15.6233	14.9689
SPP_0737	CP000920.1	thiD	phosphomethylpyrimidine kinase	H	Coenzyme transport and metabolism	673055	673846	-	792	1547	2646	2827	133.645	211.795	246.872
SPP_0772	CP000920.1	metK	S-adenosylmethionine synthetase	H	Coenzyme transport and metabolism	703986	705176	+	1191	6765	7639	9750	388.635	406.609	566.194
SPP_0833	CP000920.1	SPD_0722|SPP_0833	YjeF-like protein;putative YjeF homolog C-terminus	H	Coenzyme transport and metabolism	759521	760393	+	873	605	987	1143	47.4163	71.6729	90.5533
SPP_0884	CP000920.1	SPD_0772	1-phosphofructokinase	H	Coenzyme transport and metabolism	803610	804521	+	912	1381	3964	16632	103.606	275.544	1261.31
SPP_0926	CP000920.1	speE	spermidine synthase	H	Coenzyme transport and metabolism	850471	851331	+	861	587	1614	1243	46.6467	118.837	99.8482
SPP_0944	CP000920.1	SPD_0828|SPP_0944	hypothetical protein;conserved hypothetical protein	H	Coenzyme transport and metabolism	867648	868517	+	870	3297	3329	3767	259.29	242.575	299.467
SPP_0977	CP000920.1	coaE	dephospho-CoA kinase	H	Coenzyme transport and metabolism	895265	895870	+	606	540	958	877	60.9687	100.218	100.092
SPP_1115	CP000920.1	ribF	bifunctional riboflavin kinase/FMN adenylyltransferase	H	Coenzyme transport and metabolism	1017973	1018890	+	918	2600	2688	2536	193.783	185.626	191.064
SPP_1145	CP000920.1	SPP_1145	methyl transferase	H	Coenzyme transport and metabolism	1065578	1066936	+	1359	10	11	5	0.503462	0.513127	0.254462
SPP_1203	CP000920.1	SPD_1024	lipoate-protein ligase	H	Coenzyme transport and metabolism	1122132	1123121	-	990	3458	3141	4541	238.988	201.134	317.24
SPP_1246	CP000920.1	ispA	geranyltranstransferase	H	Coenzyme transport and metabolism	1165664	1166539	-	876	1024	3445	3807	79.9801	249.308	300.574
SPP_1268	CP000920.1	coaB	phosphopantothenate--cysteine ligase	H	Coenzyme transport and metabolism	1186565	1187254	+	690	1409	1020	1432	139.717	93.7137	143.538
SPP_1269	CP000920.1	coaC	phosphopantothenoylcysteine decarboxylase	H	Coenzyme transport and metabolism	1187266	1187817	+	552	968	1100	1218	119.984	126.33	152.609
SPP_1411	CP000920.1	budA	alpha-acetolactate decarboxylase	H	Coenzyme transport and metabolism	1320151	1320882	-	732	1007	953	1005	94.1249	82.5341	94.957
SPP_1428	CP000920.1	SPD_1240	coproporphyrinogen III oxidase	H	Coenzyme transport and metabolism	1333881	1335011	-	1131	3112	6660	7362	188.262	373.305	450.2
SPP_1439	CP000920.1	pncB	nicotinate phosphoribosyltransferase	H	Coenzyme transport and metabolism	1344164	1345624	-	1461	1128	3058	3326	52.8257	132.69	157.451
SPP_1483	CP000920.1	ogt|SPP_1483	methylated-DNA--protein-cysteine S-methyltransferase;O6-methylguanine-DNA methyltransferase	H	Coenzyme transport and metabolism	1377275	1377787	-	513	527	3143	1826	70.2877	388.4	246.182
SPP_1488	CP000920.1	SPD_1297	pyridoxal biosynthesis lyase PdxS	H	Coenzyme transport and metabolism	1380109	1380984	-	876	4572	3842	6032	357.099	278.039	476.244
SPP_1491	CP000920.1	SPD_1300	thiamine biosynthesis protein ApbE	H	Coenzyme transport and metabolism	1382809	1383732	+	924	650	755	965	48.1313	51.7997	72.2316
SPP_1594	CP000920.1	folA	dihydrofolate reductase	H	Coenzyme transport and metabolism	1475492	1475998	-	507	2852	4503	4963	384.882	563.049	677.031
SPP_1618	CP000920.1	SPD_1423	phosphomethylpyrimidine kinase	H	Coenzyme transport and metabolism	1496196	1496969	-	774	998	1106	1177	88.2218	90.587	105.174
SPP_1659	CP000920.1	SPD_1452|SPP_1659	hypothetical protein;membrane protein putative	H	Coenzyme transport and metabolism	1531964	1532611	+	648	82	186	155	8.65815	18.1966	16.5436
SPP_1763	CP000920.1	SPD_1556	hypothetical protein	H	Coenzyme transport and metabolism	1642351	1642944	-	594	1619	1989	2693	186.486	212.276	313.561
SPP_1825	CP000920.1	trpE	anthranilate synthase component I	H	Coenzyme transport and metabolism	1691542	1692903	-	1362	288	684	967	14.4678	31.8369	49.1045
SPP_1850	CP000920.1	SPP_1850	modification methylase	H	Coenzyme transport and metabolism	1717760	1718614	-	855	1391	1051	971	111.313	77.9271	78.5462
SPP_1859	CP000920.1	pnuC	nicotinamide mononucleotide transporter PnuC	H	Coenzyme transport and metabolism	1726500	1727306	-	807	15	37	28	1.27176	2.90657	2.3997
SPP_1930	CP000920.1	SPP_1930	aminoglycoside phosphotransferase	H	Coenzyme transport and metabolism	1780168	1781031	+	864	713	712	692	56.4627	52.2418	55.3942
SPP_1953	CP000920.1	ply	pneumolysin	H	Coenzyme transport and metabolism	1795357	1796772	-	1416	20332	74964	62624	982.433	3356.15	3058.79
SPP_1994	CP000920.1	SPD_1771	SpoU rRNA methylase family protein	H	Coenzyme transport and metabolism	1833583	1834323	-	741	3836	4255	4633	354.198	364.027	432.43
SPP_2002	CP000920.1	SPD_1779|SPP_2002	hypothetical protein;thiamine pyrophosphokinase	H	Coenzyme transport and metabolism	1841234	1841896	-	663	858	1885	2215	88.5441	180.239	231.064
SPP_2054	CP000920.1	nadC	nicotinate-nucleotide pyrophosphorylase	H	Coenzyme transport and metabolism	1878849	1879721	-	873	1511	1424	1012	118.423	103.406	80.1749
SPP_2106	CP000920.1	SPD_1878	hypothetical protein	H	Coenzyme transport and metabolism	1925262	1926539	-	1278	4564	6318	5410	244.344	313.401	292.778
SPP_2150	CP000920.1	SPD_1921	5-formyltetrahydrofolate cyclo-ligase	H	Coenzyme transport and metabolism	1959670	1960209	-	540	853	1465	1410	108.079	171.987	180.592
SPP_2158	CP000920.1	rrmA	rRNA (guanine-N1-)-methyltransferase	H	Coenzyme transport and metabolism	1969759	1970607	+	849	598	626	550	48.1925	46.7432	44.8051
SPP_2241	CP000920.1	SPD_2016|SPP_2241	TIM-barrel protein nifR3 family protein;tRNA-dihydrouridine synthase B	H	Coenzyme transport and metabolism	2060150	2061130	+	981	2359	4293	3577	164.53	277.424	252.187
SPP_1085	CP000920.1	obgE	GTPase ObgE	Z	Cytoskeleton	993673	994977	+	1305	6987	8177	9419	366.325	397.224	499.191
SPP_0010	CP000920.1	SPD_0010	hypothetical protein	V	Defense mechanisms	9266	10534	+	1269	7068	7266	6104	381.084	362.982	332.679
SPP_0058	CP000920.1	SPP_0058	conserved hypothetical protein	V	Defense mechanisms	37868	38188	+	321	4	6	16	0.852592	1.18494	3.44736
SPP_0107	CP000920.1	comA	competence factor transporting ATP-binding protein/permease ComA	V	Defense mechanisms	76336	78489	+	2154	152	689	563	4.82819	20.278	18.0773
SPP_0114	CP000920.1	SPD_0056	vanZ protein	V	Defense mechanisms	87875	88384	+	510	81	134	233	10.8668	16.6566	31.5979
SPP_0239	CP000920.1	SPD_0173	MccC family protein	V	Defense mechanisms	202730	203761	-	1032	1064	1053	1067	70.542	64.6845	71.5084
SPP_0489	CP000920.1	bacA	undecaprenyl pyrophosphate phosphatase	V	Defense mechanisms	435699	436544	+	846	6279	6774	7060	507.816	507.606	577.174
SPP_0527	CP000920.1	hsdS|SPP_0527	type I restriction-modification system subunit S;type I site-specific deoxyribonuclease chain S	V	Defense mechanisms	478547	479827	+	1281	976	1351	1273	52.1299	66.8587	68.7308
SPP_0530	CP000920.1	SPP_0530	type I restriction-modification system S subunit putative	V	Defense mechanisms	480692	481297	+	606	367	310	310	41.4362	32.4296	35.3803
SPP_0529	CP000920.1	SPD_0451|SPP_0529	type I restriction-modification system subunit S;type I restriction enzyme	V	Defense mechanisms	481245	482795	-	1551	907	1192	1043	40.0112	48.721	46.5098
SPP_0552	CP000920.1	SPP_0552	transport/processing ATP-binding protein ComA	V	Defense mechanisms	501726	503879	-	2154	149	162	181	4.73289	4.76783	5.81172
SPP_0614	CP000920.1	vex1	ABC transporter	V	Defense mechanisms	554081	555358	+	1278	479	666	786	25.6443	33.0366	42.5367
SPP_0629	CP000920.1	murMfibA	serine/alanine-adding enzyme MurM	V	Defense mechanisms	570741	571961	+	1221	3765	8563	8413	210.977	444.593	476.549
SPP_0630	CP000920.1	fibB	beta-lactam resistance factor	V	Defense mechanisms	571966	573198	+	1233	3249	6485	6943	180.29	333.425	389.454
SPP_0706	CP000920.1	SPD_0597	ABC transporter ATP-binding protein	V	Defense mechanisms	647805	648446	+	642	35	45	38	3.73009	4.44354	4.09374
SPP_0778	CP000920.1	SPD_0670|SPP_0778	hypothetical protein;VanZ family protein	V	Defense mechanisms	710305	710787	+	483	900	1546	1712	127.492	202.915	245.148
SPP_0796	CP000920.1	SPD_0688	hypothetical protein	V	Defense mechanisms	722954	724213	+	1260	4030	4774	4714	218.837	240.195	258.756
SPP_0893	CP000920.1	SPD_0782	type I restriction-modification system M subunit	V	Defense mechanisms	814589	816082	+	1494	2293	2848	2559	105.012	120.848	118.465
SPP_0894	CP000920.1	SPD_0783|SPP_0894	type I restriction-modification system subunit S;type I restriction-modification system S subunit putative	V	Defense mechanisms	816095	817216	+	1122	671	1550	995	40.9181	87.5771	61.3341
SPP_0898	CP000920.1	SPP_0898	type I restriction-modification enzyme S subunit	V	Defense mechanisms	818971	819609	+	639	433	746	598	46.3632	74.0099	64.725
SPP_0918	CP000920.1	SPD_0804	ABC transporter ATP-binding protein	V	Defense mechanisms	842897	843655	+	759	149	282	326	13.4317	23.5537	29.7063
SPP_0919	CP000920.1	SPD_0805|SPP_0919	transporter permease;ABC-type antimicrobial peptide transport system permease component	V	Defense mechanisms	843657	845645	+	1989	557	1086	1189	19.1605	34.6136	41.3446
SPP_1208	CP000920.1	SPD_1029	MATE efflux family protein	V	Defense mechanisms	1128325	1129686	-	1362	1953	5685	6198	98.1095	264.609	314.736
SPP_1288	CP000920.1	SPD_1108|SPP_1288	hypothetical protein;conserved hypothetical protein	V	Defense mechanisms	1207650	1208966	-	1317	1961	2609	2405	101.877	125.586	126.299
SPP_1469	CP000920.1	SPD_1277	hypothetical protein	V	Defense mechanisms	1367778	1368713	-	936	3816	6708	6811	278.945	454.328	503.277
SPP_1546	CP000920.1	SPD_1355|SPD_1354|SPP_1546	hypothetical protein;ABC transporter	V	Defense mechanisms	1432047	1432769	-	723	63	176	210	5.96195	15.4321	20.0888
SPP_1732	CP000920.1	SPD_1526	hypothetical protein	V	Defense mechanisms	1609943	1610710	+	768	1094	1066	1150	97.4635	87.9929	103.564
SPP_1780	CP000920.1	SPP_1780	Nod factor export ATP-binding protein I (Nodulation ATP-binding protein I)	V	Defense mechanisms	1654711	1655481	-	771	112	552	520	9.93916	45.3875	46.6467
SPP_1967	CP000920.1	dinF	MATE efflux family protein DinF	V	Defense mechanisms	1804601	1805971	-	1371	5726	9288	9266	285.759	429.474	467.441
SPP_2026	CP000920.1	SPD_1800|SPP_2026	hypothetical protein;ABC-type multidrug transport system permease component	V	Defense mechanisms	1862168	1862905	-	738	405	486	631	37.5478	41.7476	59.1351
SPP_2027	CP000920.1	SPD_1801	ABC transporter ATP-binding protein	V	Defense mechanisms	1862907	1863791	-	885	292	416	511	22.5749	29.799	39.9346
SPP_2051	CP000920.1	SPD_1824	hypothetical protein	V	Defense mechanisms	1876848	1877810	-	963	1300	1105	1050	92.3641	72.7424	75.4111
SPP_2104	CP000920.1	SPD_1876	MATE efflux family protein	V	Defense mechanisms	1922361	1923641	-	1281	195	1568	1305	10.4153	77.5977	70.4585
SPP_0210	CP000920.1	SPD_0143	UDP-glucose 6-dehydrogenase	C	Energy production and conversion	174414	175586	+	1173	82	94	102	4.78302	5.08021	6.01415
SPP_0257	CP000920.1	nrdG	anaerobic ribonucleoside-triphosphate reductase activating protein	C	Energy production and conversion	220525	221115	+	591	192	1511	2085	22.228	162.08	244
SPP_0297	CP000920.1	SPD_0229	glycyl-radical enzyme activating protein family protein	C	Energy production and conversion	244127	244903	-	777	194	174	150	17.0831	14.1965	13.3519
SPP_0303	CP000920.1	pfl	pyruvate formate-lyase	C	Energy production and conversion	249099	251537	+	2439	2139	2308	1996	60.0047	59.9896	56.6006
SPP_0305	CP000920.1	gldA	glycerol dehydrogenase	C	Energy production and conversion	252242	253330	+	1089	1360	1567	1403	85.4471	91.2206	89.105
SPP_0318	CP000920.1	SPD_0249	hypothetical protein	C	Energy production and conversion	268894	269943	+	1050	5520	8199	5201	359.696	495.021	342.586
SPP_0334	CP000920.1	SPD_0265	alcohol dehydrogenase	C	Energy production and conversion	289986	291005	-	1020	1255	1375	1684	84.184	85.4583	114.186
SPP_0393	CP000920.1	cps2K|SPP_0393	UDP-glucose 6-dehydrogenase	C	Energy production and conversion	346114	347346	+	1233	65561	71330	57722	3638.05	3667.42	3237.8
SPP_0493	CP000920.1	pflB	formate acetyltransferase	C	Energy production and conversion	438147	440471	+	2325	77668	67003	109454	2285.63	1826.94	3255.97
SPP_0603	CP000920.1	metF	510-methylenetetrahydrofolate reductase	C	Energy production and conversion	544817	545683	+	867	42	64	72	3.31449	4.67964	5.74362
SPP_0636	CP000920.1	SPD_0541	nitroreductase family protein	C	Energy production and conversion	577802	578407	+	606	1395	2313	2483	157.503	241.966	283.385
SPP_0642	CP000920.1	SPD_0547|SPP_0642	hypothetical protein;peptidase M42	C	Energy production and conversion	582493	583530	+	1038	4454	4403	5312	293.588	268.908	353.943
SPP_0723	CP000920.1	SPD_0619	hypothetical protein	C	Energy production and conversion	660584	660730	+	147	70	84	175	32.5812	36.2255	82.3366
SPP_0725	CP000920.1	lctO	lactate oxidase	C	Energy production and conversion	662973	664109	+	1137	4880	7031	12069	293.66	392.02	734.147
SPP_0741	CP000920.1	spxB	pyruvate oxidase	C	Energy production and conversion	677449	679224	+	1776	57584	59654	82591	2218.43	2129.36	3216.34
SPP_0775	CP000920.1	sodA	superoxide dismutase manganese-dependent	C	Energy production and conversion	707908	708513	+	606	4312	5971	6319	486.847	624.635	721.187
SPP_0793	CP000920.1	gor	glutathione reductase;glutathione-disulfide reductase	C	Energy production and conversion	719457	720803	-	1347	3348	4075	5737	170.061	191.784	294.571
SPP_0878	CP000920.1	SPD_0765	SUF system FeS assembly protein NifU family protein	C	Energy production and conversion	796890	797330	+	441	1461	2191	1348	226.672	314.96	211.409
SPP_1000	CP000920.1	SPD_0880	hypothetical protein	C	Energy production and conversion	914222	915985	+	1764	3875	3577	4064	150.3	128.55	159.341
SPP_1074	CP000920.1	ppc	phosphoenolpyruvate carboxylase	C	Energy production and conversion	981596	984292	+	2697	25981	34820	38364	659.115	818.464	983.819
SPP_1105	CP000920.1	eutD	phosphotransacetylase	C	Energy production and conversion	1011864	1012838	+	975	2614	2946	4011	183.437	191.549	284.525
SPP_1125	CP000920.1	gapN	glyceraldehyde-3-phosphate dehydrogenase	C	Energy production and conversion	1030632	1032056	+	1425	4291	7715	4373	206.03	343.22	212.245
SPP_1204	CP000920.1	lpdA	dihydrolipoyl dehydrogenase	C	Energy production and conversion	1123185	1124888	-	1704	6558	6109	8522	263.322	227.275	345.895
SPP_1205	CP000920.1	SPD_1026	dihydrolipoamide acetyltransferase	C	Energy production and conversion	1124934	1125977	-	1044	2747	4251	4678	180.03	258.132	309.907
SPP_1206	CP000920.1	SPD_1027	acetoin dehydrogenase E1 component subunit beta	C	Energy production and conversion	1126195	1127187	-	993	2450	2865	3563	168.812	182.906	248.164
SPP_1207	CP000920.1	acoA	TPP-dependent acetoin dehydrogenase subunit alpha	C	Energy production and conversion	1127203	1128171	-	969	2481	2932	3215	175.182	191.819	229.472
SPP_1258	CP000920.1	ldh	L-lactate dehydrogenase	C	Energy production and conversion	1177594	1178580	+	987	35224	31237	41083	2441.79	2006.34	2878.84
SPP_1337	CP000920.1	fld	flavodoxin	C	Energy production and conversion	1250765	1251208	-	444	8080	6127	5241	1245.13	874.816	816.4
SPP_1344	CP000920.1	gdhA	glutamate dehydrogenase	C	Energy production and conversion	1255198	1256544	+	1347	23925	16635	15357	1215.26	782.901	788.517
SPP_1393	CP000920.1	tyrA	prephenate dehydrogenase	C	Energy production and conversion	1299702	1300805	-	1104	3112	6040	6805	192.866	346.832	426.315
SPP_1478	CP000920.1	trxB	thioredoxin-disulfide reductase	C	Energy production and conversion	1373926	1374837	-	912	5003	6406	6791	375.337	445.291	515.004
SPP_1489	CP000920.1	nox	NADH oxidase	C	Energy production and conversion	1381136	1382515	-	1380	39931	37792	39497	1979.78	1736.09	1979.51
SPP_1532	CP000920.1	atpB	F0F1 ATP synthase subunit A	C	Energy production and conversion	1417744	1418460	-	717	29351	33690	37485	2800.85	2978.75	3615.85
SPP_1557	CP000920.1	ppaC	manganese-dependent inorganic pyrophosphatase	C	Energy production and conversion	1442514	1443449	-	936	11057	9195	10567	808.253	622.77	780.815
SPP_1586	CP000920.1	SPD_1393	pyridine nucleotide-disulfide oxidoreductase family protein	C	Energy production and conversion	1469245	1470213	+	969	384	557	623	27.114	36.4404	44.4668
SPP_1609	CP000920.1	SPD_1415	pyridine nucleotide-disulfide oxidoreductase	C	Energy production and conversion	1489613	1490929	+	1317	3964	3725	5126	205.937	179.305	269.194
SPP_1626	CP000920.1	fer|SPP_1626	ferredoxin	C	Energy production and conversion	1501816	1501932	+	117	461	620	742	269.588	335.937	438.622
SPP_1726	CP000920.1	SPD_1520|SPP_1726	nitroreductase family protein	C	Energy production and conversion	1605471	1606184	-	714	2582	4460	5499	247.425	395.994	532.669
SPP_1855	CP000920.1	SPD_1636	zinc-containing alcohol dehydrogenase	C	Energy production and conversion	1723140	1724177	-	1038	117	481	545	7.71213	29.3765	36.3138
SPP_1995	CP000920.1	SPD_1772|SPP_1995	acylphosphatase	C	Energy production and conversion	1834357	1834635	+	279	108	114	128	26.4853	25.9031	31.7306
SPP_1997	CP000920.1	pflA	pyruvate formate-lyase activating enzyme	C	Energy production and conversion	1835714	1836508	-	795	4960	4943	6168	426.875	394.163	536.598
SPP_2050	CP000920.1	gap	glyceraldehyde-3-phosphate dehydrogenase	C	Energy production and conversion	1875663	1876670	-	1008	158143	87859	117151	10734.3	5525.58	8038.18
SPP_2062	CP000920.1	SPD_1834	bifunctional acetaldehyde-CoA/alcohol dehydrogenase	C	Energy production and conversion	1887420	1890071	-	2652	7865	6710	3257	202.914	160.399	84.9408
SPP_2093	CP000920.1	SPD_1865	zinc-containing alcohol dehydrogenase	C	Energy production and conversion	1911812	1912870	-	1059	2292	1715	2238	148.083	102.664	146.163
SPP_2208	CP000920.1	SPD_1985	iron-containing alcohol dehydrogenase	C	Energy production and conversion	2023909	2025060	-	1152	73	76	80	4.33567	4.18228	4.80297
SPP_2210	CP000920.1	SPD_1987	fucolectin-like protein	C	Energy production and conversion	2027029	2030145	-	3117	0	0	0	0	0	0
SPP_2236	CP000920.1	glpO	alpha-glycerophosphate oxidase	C	Energy production and conversion	2054059	2055885	-	1827	51	73	66	1.90993	2.53301	2.49849
SPP_0029	CP000920.1	SPP_0029	hypothetical protein	S	Function unknown	25673	26485	-	813	4170	3995	3260	350.939	311.514	277.331
SPP_0050	CP000920.1	SPP_0050	conserved hypothetical protein	S	Function unknown	34333	34758	+	426	1	2	0	0.160611	0.297627	0
SPP_0053	CP000920.1	SPP_0053	conserved hypothetical protein	S	Function unknown	35314	35658	+	345	1	2	5	0.19832	0.367505	1.00236
SPP_0054	CP000920.1	SPP_0054	gp29	S	Function unknown	35658	35894	+	237	0	2	0	0	0.534975	0
SPP_0056	CP000920.1	SPP_0056	prophage LambdaSa2 site-specific recombinase phage integrase family	S	Function unknown	36851	37393	+	543	5	8	4	0.630023	0.93399	0.509486
SPP_0060	CP000920.1	SPP_0060	putative phage terminase large subunit	S	Function unknown	38711	40441	+	1731	6	10	9	0.237159	0.366231	0.359598
SPP_0062	CP000920.1	SPP_0062	phage portal protein HK97 family	S	Function unknown	40685	41887	+	1203	5	4	6	0.284374	0.210788	0.344951
SPP_0063	CP000920.1	SPP_0063	phage prohead protease HK97 family	S	Function unknown	41871	42446	+	576	1	0	0	0.118786	0	0
SPP_0064	CP000920.1	SPP_0064	phage major capsid protein HK97 family	S	Function unknown	42443	43615	+	1173	4	6	3	0.233318	0.324269	0.176887
SPP_0068	CP000920.1	SPP_0068	prophage pi2 protein 37	S	Function unknown	44484	44831	+	348	1	2	3	0.196611	0.364336	0.59623
SPP_0069	CP000920.1	SPP_0069	conserved hypothetical protein	S	Function unknown	44828	45151	+	324	1	1	2	0.211174	0.195662	0.42693
SPP_0070	CP000920.1	SPP_0070	prophage pi2 protein 39	S	Function unknown	45163	45741	+	579	0	1	1	0	0.10949	0.119452
SPP_0074	CP000920.1	SPP_0074	host specificity protein	S	Function unknown	49929	53150	+	3222	14	29	15	0.297296	0.57059	0.321987
SPP_0075	CP000920.1	SPP_0075	PblB	S	Function unknown	53196	55844	+	2649	9	22	16	0.232459	0.526493	0.417744
SPP_0076	CP000920.1	SPP_0076	hypothetical protein	S	Function unknown	55993	56415	+	423	2	4	4	0.323501	0.599476	0.654021
SPP_0081	CP000920.1	SPP_0081	putative holin 1	S	Function unknown	57077	57493	+	417	1	0	1	0.164078	0	0.165858
SPP_0082	CP000920.1	SPP_0082	phage holin LL-H family	S	Function unknown	57497	57832	+	336	0	7	3	0	1.32072	0.617524
SPP_0083	CP000920.1	SPP_0083	lytic amidase (N-acetylmuramoyl-L-alanine amidase)	S	Function unknown	57832	58788	+	957	384	543	559	27.454	35.9699	40.3991
SPP_0090	CP000920.1	SPD_0031|SPP_0090	hypothetical protein	S	Function unknown	63394	63588	+	195	715	2886	2568	250.875	938.239	910.82
SPP_0094	CP000920.1	SPD_0037|SPP_0094	hypothetical protein;conserved hypothetical protein	S	Function unknown	66405	66719	-	315	223	200	270	48.4374	40.2505	59.2823
SPP_0096	CP000920.1	SPD_0039	hypothetical protein	S	Function unknown	69729	70166	+	438	1458	1210	1406	227.756	175.131	222.015
SPP_0098	CP000920.1	SPD_0040|SPP_0098	hypothetical protein;membrane protein Spr0034	S	Function unknown	70529	71539	-	1011	348	345	365	23.5513	21.6332	24.9697
SPP_0104	CP000920.1	blpU	bacteriocin BlpU	S	Function unknown	75391	75621	+	231	73	1196	1077	21.6221	328.225	322.46
SPP_0131	CP000920.1	SPD_0072	hypothetical protein	S	Function unknown	107508	108362	+	855	97	180	183	7.76232	13.3462	14.8032
SPP_0132	CP000920.1	SPD_0073|SPP_0132	hypothetical protein	S	Function unknown	108594	108752	+	159	385	214	184	165.672	85.3235	80.0374
SPP_0144	CP000920.1	SPD_0080|SPP_0144	cell wall surface anchor family protein	S	Function unknown	114691	117720	+	3030	132	264	234	2.98069	5.52348	5.34128
SPP_0154	CP000920.1	SPD_0091	hypothetical protein	S	Function unknown	125657	126643	+	987	12833	10556	12188	889.605	678.007	854.058
SPP_0155	CP000920.1	SPD_0092|SPP_0155	hypothetical protein;conserved hypothetical protein	S	Function unknown	126765	127625	+	861	259	244	184	20.5818	17.9655	14.7804
SPP_0157	CP000920.1	SPD_0094	hypothetical protein	S	Function unknown	128929	129840	-	912	4859	1406	953	364.534	97.7332	72.272
SPP_0158	CP000920.1	SPD_0095	hypothetical protein	S	Function unknown	129833	130426	-	594	2007	853	591	231.178	91.0363	68.8134
SPP_0164	CP000920.1	SPD_0101	hydrolase	S	Function unknown	135462	136094	-	633	545	573	618	58.9086	57.3856	67.5238
SPP_0168	CP000920.1	SPD_0106|SPP_0168	bacteriocin;bacteriocin lactococcin 972 family	S	Function unknown	139279	139563	+	285	809	631	546	194.218	140.358	132.501
SPP_0191	CP000920.1	SPD_0131|SPP_0191	hypothetical protein;conserved domain protein	S	Function unknown	161142	161375	-	234	1452	2105	2160	424.558	570.28	638.425
SPP_0193	CP000920.1	SPD_0132	hypothetical protein	S	Function unknown	162181	162333	-	153	30	20	13	13.4158	8.28687	5.87657
SPP_0209	CP000920.1	SPD_0142	hypothetical protein	S	Function unknown	173652	174401	+	750	127	123	104	11.5859	10.3967	9.59056
SPP_0213	CP000920.1	SPD_0146	CAAX amino terminal protease family protein	S	Function unknown	177385	178062	+	678	233	460	530	23.5132	43.011	54.0653
SPP_0214	CP000920.1	SPD_0147	CAAX amino terminal protease family protein	S	Function unknown	178074	178739	+	666	194	421	417	19.9303	40.0737	43.3046
SPP_0222	CP000920.1	SPD_0155	hypothetical protein	S	Function unknown	186298	186867	-	570	518	571	575	62.1786	63.5058	69.7694
SPP_0223	CP000920.1	SPD_0156	hypothetical protein	S	Function unknown	187002	187616	+	615	728	833	1109	80.992	85.8661	124.718
SPP_0229	CP000920.1	SPD_0162	hypothetical protein	S	Function unknown	193560	194018	-	459	25	31	53	3.72661	4.28155	7.98611
SPP_0238	CP000920.1	SPD_0172	hypothetical protein	S	Function unknown	201916	202593	+	678	1285	1129	995	129.676	105.564	101.5
SPP_0240	CP000920.1	SPD_0174|SPP_0240	hypothetical protein;conserved hypothetical protein	S	Function unknown	204016	204699	-	684	1759	2593	2407	175.953	240.325	243.384
SPP_0246	CP000920.1	SPD_0180	hypothetical protein	S	Function unknown	210924	211190	+	267	7571	10653	10799	1940.12	2529.37	2797.33
SPP_0248	CP000920.1	SPD_0182	hypothetical protein	S	Function unknown	211629	211934	+	306	7079	10410	8474	1582.84	2156.66	1915.31
SPP_0250	CP000920.1	SPD_0184|SPP_0250	hypothetical protein;conserved hypothetical protein	S	Function unknown	213487	214029	+	543	2545	2248	2105	320.682	262.451	268.117
SPP_0253	CP000920.1	SPD_0186	competence-induced protein Ccs4	S	Function unknown	215965	217503	+	1539	7522	9694	9581	334.411	399.316	430.571
SPP_0256	CP000920.1	SPD_0189	GNAT family acetyltransferase	S	Function unknown	220026	220532	+	507	237	2161	2887	31.9835	270.208	393.832
SPP_0289	CP000920.1	SPP_0289	conserved hypothetical protein	S	Function unknown	237318	238655	+	1338	3611	6085	8868	184.653	288.308	458.397
SPP_0310	CP000920.1	SPD_0242	hypothetical protein	S	Function unknown	259623	260195	+	573	745	1046	1094	88.9586	115.725	132.049
SPP_0325	CP000920.1	SPD_0256	hypothetical protein	S	Function unknown	282492	282770	+	279	293	1353	1121	71.8538	307.429	277.89
SPP_0328	CP000920.1	SPD_0259	hypothetical protein	S	Function unknown	284216	284446	+	231	822	1773	1640	243.47	486.574	491.025
SPP_0336	CP000920.1	SPD_0266	Cof family protein	S	Function unknown	291344	292156	-	813	1593	1708	1871	134.064	133.183	159.168
SPP_0337	CP000920.1	SPD_0267	xanthine/uracil permease family protein	S	Function unknown	292346	293764	+	1419	3154	3328	5549	152.078	148.68	270.461
SPP_0338	CP000920.1	SPD_0268|SPP_0338	hypothetical protein;caax amino protease family protein	S	Function unknown	293817	294524	+	708	282	492	449	27.2522	44.0538	43.8617
SPP_0343	CP000920.1	SPD_0273|SPP_0343	hypothetical protein;conserved hypothetical protein	S	Function unknown	298359	298676	-	318	439	900	845	94.4547	179.419	183.781
SPP_0357	CP000920.1	SPD_0294	glucuronyl hydrolase	S	Function unknown	312642	313832	+	1191	156	105	102	8.96188	5.58894	5.92326
SPP_0365	CP000920.1	SPD_0302	hypothetical protein	S	Function unknown	319666	319908	-	243	201	180	162	56.5947	46.9589	46.1085
SPP_0366	CP000920.1	SPP_0366	conserved hypothetical protein	S	Function unknown	319919	320461	-	543	377	519	423	47.5037	60.5926	53.8781
SPP_0376	CP000920.1	SPD_0310	hypothetical protein	S	Function unknown	329500	330984	-	1485	2775	3978	5226	127.856	169.821	243.397
SPP_0390	CP000920.1	SPP_0390	membrane protein putative	S	Function unknown	342288	343592	+	1305	36000	55957	40228	1887.46	2718.29	2132.01
SPP_0391	CP000920.1	SPP_0391	flippase Wzx	S	Function unknown	343778	344947	+	1170	40797	59728	45294	2385.77	3236.26	2677.48
SPP_0409	CP000920.1	SPD_0338	hypothetical protein	S	Function unknown	364980	365507	+	528	176	163	160	22.8068	19.5707	20.9584
SPP_0415	CP000920.1	cbpC|SPP_0415	choline binding protein C;choline-binding protein F	S	Function unknown	371255	372274	+	1020	4768	4122	3906	319.832	256.189	264.853
SPP_0423	CP000920.1	SPD_0350	hypothetical protein	S	Function unknown	379484	380182	+	699	731	1673	1468	71.5527	151.73	145.252
SPP_0437	CP000920.1	SPD_0370	hypothetical protein	S	Function unknown	390214	390762	+	549	4176	4266	5233	520.444	492.607	659.25
SPP_0443	CP000920.1	SPD_0376	hypothetical protein	S	Function unknown	398155	398526	-	372	1006	1997	2001	185.03	340.32	372.029
SPP_0450	CP000920.1	fabK	trans-2-enoyl-ACP reductase II	S	Function unknown	402908	403882	+	975	1244	24593	12934	87.2975	1599.04	917.488
SPP_0463	CP000920.1	SPD_0394	hypothetical protein	S	Function unknown	412319	412708	-	390	6443	7796	9022	1130.34	1267.24	1599.96
SPP_0473	CP000920.1	SPD_0402	hypothetical protein	S	Function unknown	421017	421382	+	366	3205	5650	5141	599.147	978.632	971.491
SPP_0474	CP000920.1	SPD_0403	hypothetical protein	S	Function unknown	421385	423052	+	1668	19163	24161	25560	786.056	918.271	1059.83
SPP_0486	CP000920.1	SPD_0414	hypothetical protein	S	Function unknown	432385	434274	+	1890	1515	2562	2376	54.845	85.9348	86.9474
SPP_0500	CP000920.1	SPD_0425	hypothetical protein	S	Function unknown	445992	447878	+	1887	101	205	180	3.66215	6.88706	6.5974
SPP_0506	CP000920.1	SPD_0431	hypothetical protein	S	Function unknown	454667	455515	+	849	564	533	547	45.4525	39.7989	44.5607
SPP_0507	CP000920.1	SPD_0432	hypothetical protein	S	Function unknown	455530	456078	+	549	481	459	407	59.9458	53.002	51.2736
SPP_0522	CP000920.1	SPD_0446	hypothetical protein	S	Function unknown	473721	474248	+	528	981	811	937	127.122	97.3731	122.738
SPP_0535	CP000920.1	SPD_0457|SPP_0535	hypothetical protein;conserved hypothetical protein	S	Function unknown	487212	487721	+	510	25	42	30	3.35394	5.22073	4.0684
SPP_0550	CP000920.1	SPP_0550	double glycine cleavage site bacteriolysin superfamily	S	Function unknown	500142	500297	-	156	11	26	15	4.82452	10.5658	6.65026
SPP_0564	CP000920.1	SPP_0564|blpY	BlpY protein;immunity protein BlpY	S	Function unknown	507153	507842	+	690	144	253	217	14.2791	23.2447	21.7512
SPP_0566	CP000920.1	SPD_0475	CAAX amino terminal protease family protein	S	Function unknown	508268	508879	+	612	181	316	272	20.2355	32.7331	30.739
SPP_0578	CP000920.1	SPD_0487|SPP_0578	hypothetical protein;conserved hypothetical protein	S	Function unknown	517960	518193	+	234	335	424	502	97.9524	114.869	148.375
SPP_0579	CP000920.1	SPD_0488	hypothetical protein	S	Function unknown	518193	519527	+	1335	2394	2718	3461	122.696	129.068	179.305
SPP_0580	CP000920.1	SPD_0489	hypothetical protein	S	Function unknown	519537	519791	+	255	640	683	732	171.722	169.798	198.538
SPP_0582	CP000920.1	SPD_0491	hypothetical protein	S	Function unknown	520695	521144	+	450	769	1655	1985	116.923	233.151	305.084
SPP_0586	CP000920.1	SPD_0495|SPP_0586	hypothetical protein;conserved hypothetical protein	S	Function unknown	524983	525738	+	756	1195	2348	2490	108.151	196.892	227.798
SPP_0598	CP000920.1	SPD_0507	hypothetical protein	S	Function unknown	540248	541249	-	1002	3605	3267	3431	246.163	206.697	236.824
SPP_0628	CP000920.1	estA	tributyrin esterase	S	Function unknown	569850	570629	+	780	916	2566	2672	80.3502	208.552	236.927
SPP_0639	CP000920.1	SPD_0544	hypothetical protein	S	Function unknown	580612	580764	+	153	345	537	507	154.281	222.502	229.186
SPP_0644	CP000920.1	SPP_0644	mobile genetic element	S	Function unknown	583980	584378	+	399	1211	1019	1235	207.662	161.902	214.075
SPP_0652	CP000920.1	SPD_0555	hypothetical protein	S	Function unknown	590463	591281	+	819	548	785	1002	45.7807	60.7628	84.6167
SPP_0653	CP000920.1	SPD_0556	hypothetical protein	S	Function unknown	591283	592068	+	786	667	930	1124	58.0617	75.0088	98.9044
SPP_0668	CP000920.1	SPD_0564|SPP_0668	hypothetical protein;integral membrane protein	S	Function unknown	612737	613096	-	360	1339	1009	1023	254.486	177.681	196.537
SPP_0677	CP000920.1	SPD_0570|SPP_0677	ribonuclease BN	S	Function unknown	617176	618036	+	861	915	1224	1186	72.7117	90.1219	95.2694
SPP_0683	CP000920.1	SPD_0576|SPP_0683	hypothetical protein;conserved hypothetical protein	S	Function unknown	623528	624091	+	564	1190	4628	3768	144.362	520.195	462.066
SPP_0691	CP000920.1	SPD_0582	hypothetical protein	S	Function unknown	635272	635442	-	171	5309	7497	6652	2124.24	2779.35	2690.47
SPP_0693	CP000920.1	hflX	GTP-binding protein HflX	S	Function unknown	636440	637678	+	1239	2072	3405	3524	114.421	174.22	196.715
SPP_0696	CP000920.1	SPD_0587	short chain dehydrogenase/reductase family oxidoreductase	S	Function unknown	639259	640014	+	756	1464	2519	2829	132.497	211.231	258.811
SPP_0698	CP000920.1	SPD_0589	hypothetical protein	S	Function unknown	641040	641309	+	270	1703	1629	1423	431.556	382.48	364.513
SPP_0703	CP000920.1	SPD_0594	hypothetical protein	S	Function unknown	644793	645047	+	255	6133	9261	6728	1645.58	2302.34	1824.81
SPP_0704	CP000920.1	SPD_0595|SPP_0704	hypothetical protein;bacteriocin lactococcin 972 family	S	Function unknown	645413	645712	+	300	48	178	142	10.9473	37.6141	32.737
SPP_0705	CP000920.1	SPD_0596|SPP_0705	hypothetical protein;bacteriocin-associated integral membrane protein	S	Function unknown	645950	647803	+	1854	55	137	111	2.02973	4.68449	4.14081
SPP_0730	CP000920.1	SPD_0625	hypothetical protein	S	Function unknown	667588	668148	+	561	62	109	120	7.56162	12.3173	14.7942
SPP_0734	CP000920.1	thiW	hypothetical protein;ThiW protein	S	Function unknown	670894	671418	+	525	64	104	96	8.34078	12.5582	12.6469
SPP_0739	CP000920.1	SPD_0634	hypothetical protein	S	Function unknown	674618	674989	+	372	25	162	181	4.59815	27.6073	33.6518
SPP_0752	CP000920.1	SPD_0645	hypothetical protein	S	Function unknown	685111	686286	-	1176	615	1401	1425	35.7811	75.5236	83.8069
SPP_0753	CP000920.1	SPD_0646	hypothetical protein	S	Function unknown	686345	687190	-	846	4682	15550	5967	378.658	1165.23	487.818
SPP_0758	CP000920.1	SPD_0651	hypothetical protein	S	Function unknown	689917	690165	+	249	1684	1261	1123	462.731	321.046	311.927
SPP_0765	CP000920.1	SPD_0657	acetoin utilization protein AcuB	S	Function unknown	695305	695961	+	657	1224	1196	1453	127.468	115.403	152.958
SPP_0776	CP000920.1	SPD_0668	hypothetical protein	S	Function unknown	708669	709199	+	531	1670	3374	2918	215.183	402.812	380.069
SPP_0779	CP000920.1	SPD_0671	ABC transporter ATP-binding protein	S	Function unknown	710789	712330	+	1542	4820	7764	8071	213.869	319.193	362.005
SPP_0784	CP000920.1	SPD_0675	hypothetical protein	S	Function unknown	714643	714882	+	240	26547	14003	12368	7568.16	3698.81	3564.19
SPP_0785	CP000920.1	SPD_0676|SPD_0677|SPP_0785	hypothetical protein;hydrolase alpha/beta fold family putative	S	Function unknown	715459	716247	+	789	6117	8160	7642	530.454	655.639	669.888
SPP_0791	CP000920.1	SPD_0683	hypothetical protein	S	Function unknown	718304	718519	+	216	599	686	648	189.74	201.336	207.488
SPP_0792	CP000920.1	SPD_0684	biotin synthase	S	Function unknown	718725	719261	-	537	470	1723	1284	59.8838	203.406	165.372
SPP_0800	CP000920.1	SPD_0693	oxidoreductase aldo/keto reductase family protein	S	Function unknown	727969	728895	+	927	2689	1571	1720	198.471	107.436	128.328
SPP_0801	CP000920.1	SPD_0694|SPP_0801	hypothetical protein;conserved hypothetical protein	S	Function unknown	728995	729231	+	237	200	407	491	57.7388	108.867	143.286
SPP_0805	CP000920.1	SPD_0699	hypothetical protein	S	Function unknown	731255	731695	+	441	636	1281	1400	98.6744	184.146	219.564
SPP_0809	CP000920.1	SPD_0703	hypothetical protein	S	Function unknown	736505	736792	-	288	7042	5551	4046	1672.98	1221.89	971.64
SPP_0813	CP000920.1	SPD_0707	4-methyl-5(b-hydroxyethyl)-thiazole monophosphate biosynthesis protein	S	Function unknown	741782	742336	+	555	1455	2520	2623	179.373	287.845	326.872
SPP_0814	CP000920.1	SPP_0814	phosphoglycolate phosphatase	S	Function unknown	742412	742984	+	573	1697	2669	2788	202.634	295.288	336.519
SPP_0825	CP000920.1	SPD_0714	hypothetical protein	S	Function unknown	751991	752290	-	300	1848	1534	1519	421.47	324.157	350.194
SPP_0829	CP000920.1	SPD_0718	hypothetical protein	S	Function unknown	756531	756761	-	231	5103	2127	2185	1511.47	583.724	654.201
SPP_0836	CP000920.1	SPP_0836	conserved hypothetical protein	S	Function unknown	762585	762995	+	411	584	1654	2274	97.2203	255.121	382.667
SPP_0840	CP000920.1	SPD_0729	hemolysin-like protein	S	Function unknown	765433	765945	+	513	1305	2298	2537	174.052	283.978	342.039
SPP_0865	CP000920.1	SPD_0751	hypothetical protein	S	Function unknown	786755	787444	+	690	3891	6460	6135	385.832	593.52	614.947
SPP_0866	CP000920.1	SPD_0752	hypothetical protein	S	Function unknown	787441	788364	+	924	2333	4225	4490	172.754	289.872	336.083
SPP_0868	CP000920.1	SPD_0754	hypothetical protein	S	Function unknown	789191	789421	+	231	12349	7759	4738	3657.68	2129.34	1418.58
SPP_0874	CP000920.1	SPD_0761|SPP_0874	hypothetical protein;conserved hypothetical protein	S	Function unknown	793286	793456	+	171	1714	1117	1088	685.805	414.104	440.053
SPP_0881	CP000920.1	SPD_0768|SPP_0881	hypothetical protein;membrane protein	S	Function unknown	800417	801448	+	1032	5150	3752	4107	341.439	230.481	275.243
SPP_0890	CP000920.1	SPD_0780|SPP_0890	hypothetical protein;putative esterase superfamily	S	Function unknown	812078	812902	+	825	46	140	102	3.81496	10.7579	8.55103
SPP_0896	CP000920.1	SPP_0896	prophage maintenance system killer protein	S	Function unknown	817509	817922	+	414	0	0	0	0	0	0
SPP_0907	CP000920.1	SPD_0792	hypothetical protein	S	Function unknown	834187	835059	+	873	1918	2282	2260	150.321	165.712	179.047
SPP_0908	CP000920.1	SPP_0908	mobile genetic element	S	Function unknown	835166	835366	-	201	242	231	245	82.3769	72.8564	84.3028
SPP_0909	CP000920.1	SPP_0909	mobile genetic element	S	Function unknown	835367	835549	-	183	279	272	278	104.313	94.2258	105.067
SPP_0911	CP000920.1	SPD_0796|SPP_0911	hypothetical protein;conserved hypothetical protein	S	Function unknown	836008	836724	+	717	1603	2066	1849	152.968	182.668	178.357
SPP_0912	CP000920.1	SPD_0797	hypothetical protein	S	Function unknown	836854	837669	-	816	1562	1832	2074	130.972	142.327	175.789
SPP_0913	CP000920.1	SPD_0798	hypothetical protein	S	Function unknown	837666	838571	-	906	2018	2339	2838	152.398	163.664	216.649
SPP_0920	CP000920.1	SPD_0806|SPP_0920	hypothetical protein;integral membrane protein	S	Function unknown	845687	846277	-	591	62	97	88	7.17778	10.4049	10.2983
SPP_0930	CP000920.1	SPD_0815	carbon-nitrogen hydrolase	S	Function unknown	854806	855681	+	876	4587	4851	4202	358.27	351.058	331.76
SPP_0931	CP000920.1	SPD_0816	Cof family protein	S	Function unknown	855862	856671	-	810	1193	1487	1437	100.772	116.38	122.7
SPP_0932	CP000920.1	SPD_0817	hypothetical protein	S	Function unknown	857218	857889	+	672	314	463	536	31.9703	43.6781	55.1655
SPP_0937	CP000920.1	cbpE|SPP_0937	choline binding protein E	S	Function unknown	860377	862260	+	1884	4980	6666	6387	180.857	224.304	234.47
SPP_0945	CP000920.1	SPD_0829	hypothetical protein	S	Function unknown	868744	869262	+	519	2110	2789	2411	278.164	340.669	321.293
SPP_0947	CP000920.1	SPD_0831	hypothetical protein	S	Function unknown	869371	870018	+	648	33	52	25	3.48438	5.08722	2.66831
SPP_0953	CP000920.1	SPD_0836	hypothetical protein	S	Function unknown	874196	875089	+	894	1016	2247	2099	77.7575	159.337	162.385
SPP_0954	CP000920.1	SPD_0837	hypothetical protein	S	Function unknown	875098	875313	+	216	293	761	633	92.8111	223.348	202.685
SPP_0962	CP000920.1	celB|SPP_0962	competence protein CelB;DNA internalization-related competence protein ComEC/Rec2	S	Function unknown	880236	882476	+	2241	127	478	367	3.87747	13.5219	11.3265
SPP_0975	CP000920.1	era	GTP-binding protein Era	S	Function unknown	893493	894392	+	900	2948	3279	3676	224.115	230.967	282.491
SPP_0984	CP000920.1	coiA	competence protein CoiA	S	Function unknown	901313	902266	+	954	5	33	21	0.358598	2.19289	1.52245
SPP_0986	CP000920.1	SPD_0867|SPP_0986	O-methyltransferase;O-methyltransferase family protein	S	Function unknown	904125	904802	+	678	2274	3045	2686	229.481	284.714	273.999
SPP_0991	CP000920.1	SPD_0871	regulatory protein	S	Function unknown	907649	908131	-	483	860	912	819	121.825	119.701	117.276
SPP_0992	CP000920.1	SPD_0872	hypothetical protein	S	Function unknown	908131	908973	-	843	2413	2562	2285	195.847	192.665	187.47
SPP_0998	CP000920.1	SPD_0878	hypothetical protein	S	Function unknown	913058	913549	+	492	10986	8023	7767	1527.78	1033.77	1091.84
SPP_1009	CP000920.1	phtD|SPP_1009	histidine triad protein D;pneumococcal histidine triad protein B	S	Function unknown	921994	924525	+	2532	1681	2563	1871	45.4245	64.1707	51.1072
SPP_1010	CP000920.1	phtE	histidine triad protein E	S	Function unknown	924736	927855	+	3120	8066	6751	4000	176.884	137.172	88.6702
SPP_1011	CP000920.1	SPP_1011	pneumococcal histidine triad protein E	S	Function unknown	928685	929254	+	570	150	139	105	18.0054	15.4594	12.7405
SPP_1017	CP000920.1	SPD_0897	GtrA family protein	S	Function unknown	932994	933425	-	432	141	144	109	22.3317	21.1315	17.4508
SPP_1018	CP000920.1	SPD_0898	hypothetical protein	S	Function unknown	933548	934057	+	510	5763	3274	3264	773.151	406.968	442.641
SPP_1031	CP000920.1	SPD_0911|SPP_1031	hypothetical protein;conserved hypothetical protein	S	Function unknown	943841	944815	+	975	2536	3814	3904	177.963	247.986	276.935
SPP_1033	CP000920.1	SPD_0913	hypothetical protein	S	Function unknown	945503	946477	+	975	1461	8447	3973	102.525	549.224	281.829
SPP_1046	CP000920.1	SPD_0924|SPP_1046	hypothetical protein	S	Function unknown	958434	959192	+	759	430	716	599	38.7626	59.803	54.583
SPP_1072	CP000920.1	SPP_1072	mobile genetic element	S	Function unknown	979889	980083	+	195	9	16	9	3.15787	5.2016	3.19213
SPP_1075	CP000920.1	SPD_0954|SPP_1075	hypothetical protein;ABC transporter substrate binding protein	S	Function unknown	984705	985709	+	1005	1577	1618	1647	107.362	102.062	113.344
SPP_1080	CP000920.1	SPD_0959	hypothetical protein	S	Function unknown	990375	990704	+	330	1966	2668	2759	407.62	512.535	578.242
SPP_1084	CP000920.1	SPD_0963	hypothetical protein	S	Function unknown	993469	993603	+	135	1479	1898	1316	749.584	891.28	674.208
SPP_1091	CP000920.1	SPP_1091	mobile genetic element	S	Function unknown	1000547	1000966	+	420	574	636	742	93.508	95.9974	122.187
SPP_1094	CP000920.1	SPD_0974	class I glutamine amidotransferase	S	Function unknown	1004554	1005243	-	690	749	1194	1376	74.2709	109.7	137.924
SPP_1097	CP000920.1	SPD_0977|SPP_1097	hypothetical protein;conserved hypothetical protein	S	Function unknown	1005985	1006200	-	216	1245	1382	1569	394.368	405.608	502.39
SPP_1098	CP000920.1	SPD_0978	hypothetical protein	S	Function unknown	1006208	1006555	-	348	1246	1686	1656	244.977	307.136	329.119
SPP_1101	CP000920.1	SPD_0981	hypothetical protein	S	Function unknown	1008757	1009326	-	570	288	361	345	34.5703	40.1499	41.8616
SPP_1102	CP000920.1	SPD_0982	pyrophosphokinase family protein	S	Function unknown	1009454	1010125	+	672	1814	1915	2335	184.695	180.656	240.32
SPP_1108	CP000920.1	SPD_0987	hypothetical protein	S	Function unknown	1014450	1014749	-	300	2471	2613	2389	563.557	552.166	550.766
SPP_1116	CP000920.1	SPD_0995	hypothetical protein	S	Function unknown	1018983	1019831	-	849	1060	1021	1035	85.4249	76.2377	84.315
SPP_1117	CP000920.1	SPD_0996	DegV family protein	S	Function unknown	1019973	1020812	+	840	9250	8107	8137	753.44	611.833	669.973
SPP_1119	CP000920.1	SPD_0998	ABC transporter ATP-binding protein	S	Function unknown	1021621	1023522	+	1902	3659	5577	5227	131.625	185.884	190.07
SPP_1131	CP000920.1	SPD_1010	hypothetical protein	S	Function unknown	1039983	1040429	-	447	434	463	514	66.4306	65.6637	79.5294
SPP_1144	CP000920.1	SPP_1144	replication initiator protein A (RepA) N-terminus	S	Function unknown	1064700	1065479	+	780	4	3	1	0.350874	0.243825	0.0886702
SPP_1149	CP000920.1	SPP_1149	caax amino protease family	S	Function unknown	1068132	1068593	+	462	6	3	3	0.888578	0.411653	0.449109
SPP_1151	CP000920.1	SPP_1151	conserved domain protein	S	Function unknown	1070054	1070257	-	204	1	0	0	0.335394	0	0
SPP_1157	CP000920.1	SPP_1157	conjugative transposon protein	S	Function unknown	1074867	1075784	-	918	4	4	3	0.298128	0.276229	0.226022
SPP_1159	CP000920.1	SPP_1159	conjugative transposon membrane protein	S	Function unknown	1076797	1078974	-	2178	6	10	9	0.188486	0.291068	0.285796
SPP_1160	CP000920.1	SPP_1160	conjugative transposon protein	S	Function unknown	1078977	1081424	-	2448	14	33	33	0.391294	0.854583	0.932341
SPP_1161	CP000920.1	SPP_1161	conjugative transposon membrane protein	S	Function unknown	1081408	1081914	-	507	4	5	5	0.539807	0.625193	0.682078
SPP_1162	CP000920.1	SPP_1162	conjugative transposon protein	S	Function unknown	1081889	1082386	-	498	2	16	5	0.274781	2.03677	0.694405
SPP_1163	CP000920.1	SPP_1163	conserved domain protein	S	Function unknown	1082503	1082724	-	222	0	2	1	0	0.571122	0.311544
SPP_1166	CP000920.1	SPP_1166	conjugative transposon protein	S	Function unknown	1085564	1085947	-	384	1	1	0	0.178178	0.16509	0
SPP_1167	CP000920.1	SPP_1167	conjugative transposon protein	S	Function unknown	1085966	1086280	-	315	1	0	1	0.217208	0	0.219564
SPP_1173	CP000920.1	SPP_1173	membrane protein putative	S	Function unknown	1089887	1090741	+	855	40	61	50	3.20096	4.52289	4.0446
SPP_1174	CP000920.1	SPP_1174	conserved hypothetical protein	S	Function unknown	1090795	1091154	+	360	38	23	25	7.22216	4.05021	4.80297
SPP_1176	CP000920.1	SPP_1176	M23 peptidase domain protein	S	Function unknown	1093474	1096287	+	2814	158	163	157	3.84166	3.67211	3.85876
SPP_1195	CP000920.1	SPP_1195	putative bacterial mobilization protein (MobC)	S	Function unknown	1112763	1112990	+	228	0	0	0	0	0	0
SPP_1199	CP000920.1	rbgA	ribosomal biogenesis GTPase	S	Function unknown	1117312	1118163	+	852	1633	1824	1901	131.139	135.718	154.317
SPP_1213	CP000920.1	SPD_1034	hydrolase	S	Function unknown	1133178	1133891	-	714	977	1052	967	93.623	93.4048	93.67
SPP_1217	CP000920.1	SPD_1037	histidine triad protein	S	Function unknown	1136859	1139393	-	2535	756	1202	887	20.4047	30.0593	24.2001
SPP_1218	CP000920.1	phpA	histidine triad protein A	S	Function unknown	1139551	1142001	-	2451	2841	3433	3966	79.3075	88.7937	111.913
SPP_1226	CP000920.1	SPP_1226	hypothetical protein	S	Function unknown	1149439	1149618	-	180	21	59	47	7.98239	20.7793	18.0592
SPP_1237	CP000920.1	SPP_1237	mobile genetic element	S	Function unknown	1158446	1158844	-	399	192	213	263	32.9241	33.8422	45.5885
SPP_1250	CP000920.1	SPD_1069	hypothetical protein	S	Function unknown	1168940	1169242	-	303	1711	1263	1466	386.361	264.249	334.629
SPP_1252	CP000920.1	SPD_1072	hypothetical protein	S	Function unknown	1170371	1171645	-	1275	895	2316	2083	48.0285	115.154	112.993
SPP_1259	CP000920.1	SPP_1259	potassium/ion channel protein	S	Function unknown	1178870	1179613	-	744	3689	3612	2604	339.252	307.77	242.07
SPP_1262	CP000920.1	vicX	vicX protein	S	Function unknown	1180249	1181058	-	810	1764	1922	2016	149.005	150.425	172.138
SPP_1270	CP000920.1	SPD_1090	hypothetical protein	S	Function unknown	1187801	1188364	+	564	1758	1974	2721	213.268	221.881	333.673
SPP_1271	CP000920.1	SPD_1091	hypothetical protein	S	Function unknown	1188646	1189173	+	528	1109	887	814	143.709	106.498	106.626
SPP_1277	CP000920.1	SPD_1097	hypothetical protein	S	Function unknown	1193330	1194283	-	954	974	1173	1116	69.8549	77.9474	80.9073
SPP_1282	CP000920.1	SPD_1102	Cof family protein	S	Function unknown	1200334	1201152	-	819	2113	4095	3820	176.523	316.973	322.59
SPP_1283	CP000920.1	SPD_1103	Cof family protein	S	Function unknown	1201152	1201946	-	795	1382	2116	2166	118.94	168.733	188.436
SPP_1294	CP000920.1	SPP_1294	conserved hypothetical protein	S	Function unknown	1212178	1212447	-	270	12	89	59	3.04091	20.8967	15.1133
SPP_1298	CP000920.1	SPD_1117	hypothetical protein	S	Function unknown	1214606	1215262	-	657	247	473	646	25.7228	45.6402	68.0047
SPP_1300	CP000920.1	SPD_1119	hypothetical protein	S	Function unknown	1216031	1216390	-	360	1409	1739	1630	267.79	306.231	313.153
SPP_1302	CP000920.1	SPD_1121	hypothetical protein	S	Function unknown	1218750	1219793	-	1044	3831	5609	3542	251.072	340.594	234.65
SPP_1310	CP000920.1	SPD_1128	polysaccharide biosynthesis protein	S	Function unknown	1226148	1227635	+	1488	2056	1674	1988	94.538	71.3189	92.4029
SPP_1318	CP000920.1	SPD_1136	hypothetical protein	S	Function unknown	1236455	1236997	-	543	2487	3960	3453	313.373	462.325	439.814
SPP_1323	CP000920.1	lemA	LemA protein	S	Function unknown	1240226	1240786	-	561	2827	1939	2310	344.786	219.112	284.788
SPP_1327	CP000920.1	SPD_1143	DNA-binding protein	S	Function unknown	1244908	1245240	-	333	839	1025	991	172.387	195.133	205.827
SPP_1328	CP000920.1	SPD_1144|SPP_1328	hypothetical protein;conserved hypothetical protein	S	Function unknown	1245331	1245696	-	366	1114	1282	987	208.252	222.054	186.513
SPP_1329	CP000920.1	SPD_1145	hypothetical protein	S	Function unknown	1245780	1247084	+	1305	721	898	846	37.8017	43.6232	44.8365
SPP_1330	CP000920.1	SPD_1146	Cof family protein	S	Function unknown	1247097	1247903	+	807	792	948	1015	67.1487	74.4709	86.989
SPP_1331	CP000920.1	SPP_1331	SAP domain protein	S	Function unknown	1247946	1248944	+	999	2757	2875	2458	188.824	182.442	170.172
SPP_1338	CP000920.1	SPD_1153	DHH subfamily 1 protein	S	Function unknown	1251312	1252247	+	936	1620	1537	1983	118.42	104.1	146.527
SPP_1358	CP000920.1	SPD_1171|SPP_1358	hypothetical protein;conserved hypothetical protein	S	Function unknown	1270000	1270923	-	924	873	1310	1703	64.644	89.8775	127.472
SPP_1362	CP000920.1	SPP_1362	conserved hypothetical protein	S	Function unknown	1273042	1273878	-	837	1351	1337	1071	110.437	101.265	88.4985
SPP_1364	CP000920.1	SPP_1364	caax amino protease family	S	Function unknown	1274598	1275185	-	588	22	26	18	2.55995	2.80316	2.11723
SPP_1384	CP000920.1	SPD_1198	hypothetical protein	S	Function unknown	1290739	1292172	-	1434	2625	3936	4011	125.247	174.003	193.453
SPP_1392	CP000920.1	SPD_1206	hypothetical protein	S	Function unknown	1299353	1299691	-	339	1172	1651	1477	236.545	308.745	301.337
SPP_1403	CP000920.1	SPD_1217	hypothetical protein	S	Function unknown	1313171	1313656	-	486	1672	2345	3352	235.389	305.885	477.024
SPP_1410	CP000920.1	SPD_1223	hypothetical protein	S	Function unknown	1319389	1320141	-	753	1391	1025	1071	126.392	86.294	98.3709
SPP_1423	CP000920.1	SPD_1235	hypothetical protein	S	Function unknown	1330859	1331137	-	279	468	647	645	114.77	147.012	159.892
SPP_1425	CP000920.1	SPD_1237	hypothetical protein	S	Function unknown	1331748	1332365	-	618	561	1055	1181	62.1099	108.222	132.17
SPP_1429	CP000920.1	SPD_1241	hypothetical protein	S	Function unknown	1335095	1335484	-	390	5356	5635	6042	939.641	915.97	1071.49
SPP_1430	CP000920.1	SPD_1242	hypothetical protein	S	Function unknown	1335500	1335883	-	384	1671	1513	1830	297.736	249.781	329.604
SPP_1436	CP000920.1	SPD_1248	hypothetical protein	S	Function unknown	1340593	1340982	-	390	745	1733	1458	130.701	281.699	258.562
SPP_1448	CP000920.1	SPP_1448	hypothetical protein	S	Function unknown	1349501	1349812	-	312	1091	1019	823	239.252	207.048	182.439
SPP_1457	CP000920.1	SPD_1265	hypothetical protein	S	Function unknown	1358613	1359197	+	585	0	0	0	0	0	0
SPP_1465	CP000920.1	SPD_1273|SPP_1465	IS66 family Orf1;conserved domain protein	S	Function unknown	1363939	1364124	-	186	0	0	0	0	0	0
SPP_1472	CP000920.1	SPD_1280	Cof family protein	S	Function unknown	1370156	1370983	-	828	486	1055	1429	40.1598	80.7744	119.364
SPP_1479	CP000920.1	SPD_1288	hypothetical protein	S	Function unknown	1374903	1375127	-	225	1875	2654	2358	570.171	747.774	724.825
SPP_1486	CP000920.1	SPD_1295	hemolysin	S	Function unknown	1378859	1379506	+	648	1404	4466	4042	148.244	436.914	431.413
SPP_1492	CP000920.1	SPD_1301	NADPH-dependent FMN reductase	S	Function unknown	1383792	1384397	+	606	420	805	785	47.4201	84.2122	89.592
SPP_1493	CP000920.1	SPD_1302	oxidoreductase	S	Function unknown	1384416	1385660	+	1245	926	1562	1817	50.8894	79.536	100.939
SPP_1494	CP000920.1	SPD_1303	hypothetical protein	S	Function unknown	1385883	1386140	-	258	936	1187	1242	248.223	291.664	332.946
SPP_1499	CP000920.1	SPD_1308	oxidoreductase aldo/keto reductase family protein	S	Function unknown	1390614	1391456	-	843	2269	3635	3259	184.159	273.356	267.38
SPP_1501	CP000920.1	SPD_1310|SPP_1501	hypothetical protein;conserved hypothetical protein	S	Function unknown	1393196	1393573	-	378	1284	1494	1557	232.412	250.559	284.885
SPP_1502	CP000920.1	SPD_1311	oxidoreductase Gfo/Idh/MocA family protein	S	Function unknown	1393788	1394765	+	978	1546	1972	2185	108.158	127.826	154.52
SPP_1511	CP000920.1	SPD_1321|SPP_1511	cell wall surface anchor family protein;MucBP domain family	S	Function unknown	1400502	1401182	-	681	3	15	7	0.301412	1.39636	0.710924
SPP_1512	CP000920.1	SPD_1322|SPP_1512	hypothetical protein;conserved hypothetical protein	S	Function unknown	1401140	1402054	-	915	73	80	66	5.45868	5.54269	4.98879
SPP_1516	CP000920.1	SPP_1516	transposase	S	Function unknown	1403489	1403623	-	135	5	4	4	2.53409	1.87836	2.04927
SPP_1517	CP000920.1	SPP_1517	transposase	S	Function unknown	1403671	1403814	-	144	10	25	20	4.75142	11.006	9.60593
SPP_1523	CP000920.1	SPD_1331	hypothetical protein	S	Function unknown	1408777	1410006	-	1230	5072	4649	6289	282.137	239.611	353.63
SPP_1524	CP000920.1	SPD_1332	hypothetical protein	S	Function unknown	1409996	1411162	-	1167	5044	7661	8251	295.727	416.166	488.999
SPP_1538	CP000920.1	SPD_1346	hypothetical protein	S	Function unknown	1421719	1423374	-	1656	33655	32921	29296	1390.51	1260.27	1223.55
SPP_1551	CP000920.1	SPP_1551	polysaccharide transporter	S	Function unknown	1437770	1439407	-	1638	4170	5308	5839	174.184	205.432	246.545
SPP_1553	CP000920.1	SPD_1360	hypothetical protein	S	Function unknown	1440989	1441183	-	195	4461	1463	1331	1565.25	475.622	472.08
SPP_1554	CP000920.1	SPP_1554	hypothetical protein	S	Function unknown	1441284	1441568	-	285	1713	1656	1589	411.243	368.356	385.612
SPP_1555	CP000920.1	SPP_1555	hypothetical protein	S	Function unknown	1441565	1441879	-	315	1581	1412	1568	343.406	284.169	344.277
SPP_1556	CP000920.1	SPD_1362	hypothetical protein	S	Function unknown	1441916	1442428	-	513	2484	2309	2790	331.299	285.337	376.148
SPP_1559	CP000920.1	SPD_1365	hypothetical protein	S	Function unknown	1443809	1444558	-	750	4413	5035	5180	402.586	425.589	477.684
SPP_1568	CP000920.1	SPD_1374|SPP_1568	hypothetical protein;peptidase propeptide and ypeb domain protein	S	Function unknown	1450768	1451256	-	489	2215	2513	2787	309.921	325.788	394.185
SPP_1570	CP000920.1	SPD_1375	hypothetical protein	S	Function unknown	1451577	1452125	+	549	3711	3262	2571	462.493	376.672	323.893
SPP_1571	CP000920.1	SPD_1378|SPP_1571	hypothetical protein;conserved hypothetical protein	S	Function unknown	1452402	1453130	-	729	1323	1741	1296	124.17	151.399	122.956
SPP_1572	CP000920.1	SPD_1379|SPP_1572	hypothetical protein;conserved hypothetical protein	S	Function unknown	1453209	1453373	-	165	1401	1151	1091	580.952	442.225	457.312
SPP_1573	CP000920.1	SPD_1380	hypothetical protein	S	Function unknown	1453440	1455035	-	1596	4910	6085	6202	210.492	241.702	268.764
SPP_1578	CP000920.1	SPD_1385	ABC transporter ATP-binding protein	S	Function unknown	1460704	1462575	-	1872	6015	8347	9396	219.845	282.668	347.144
SPP_1581	CP000920.1	SPD_1388	DegV family protein	S	Function unknown	1464812	1465660	-	849	7146	7055	8247	575.892	526.794	671.832
SPP_1582	CP000920.1	SPD_1389	hypothetical protein	S	Function unknown	1465662	1466036	-	375	5296	4884	4774	966.28	825.65	880.488
SPP_1584	CP000920.1	SPD_1391	hypothetical protein	S	Function unknown	1467486	1468265	-	780	1657	3137	3214	145.35	254.96	284.986
SPP_1585	CP000920.1	SPD_1392|SPP_1585	hypothetical protein;conserved hypothetical protein	S	Function unknown	1468252	1469109	-	858	1901	3833	4048	151.594	283.207	326.306
SPP_1588	CP000920.1	SPD_1395	hypothetical protein	S	Function unknown	1471155	1472132	-	978	2936	4371	6145	205.401	283.331	434.565
SPP_1589	CP000920.1	SPD_1396	hypothetical protein	S	Function unknown	1472129	1473019	-	891	2732	5484	7085	209.792	390.186	549.964
SPP_1611	CP000920.1	SPD_1417	hypothetical protein	S	Function unknown	1492371	1493153	+	783	2059	3089	3035	179.921	250.097	268.083
SPP_1616	CP000920.1	SPD_1422|SPP_1616	hypothetical protein;conserved hypothetical protein	S	Function unknown	1495757	1496218	-	462	634	501	486	93.893	68.746	72.7556
SPP_1631	CP000920.1	SPD_1434	hypothetical protein	S	Function unknown	1505389	1506186	-	798	551	1224	1352	47.2427	97.2367	117.178
SPP_1632	CP000920.1	SPD_1435|SPP_1632	hypothetical protein;Bcl-2 family protein	S	Function unknown	1506173	1506850	-	678	619	1195	1147	62.4665	111.735	117.005
SPP_1648	CP000920.1	SPD_1440|SPP_1648	hypothetical protein;YwnB	S	Function unknown	1522454	1523083	-	630	5	18	15	0.54302	1.81127	1.64673
SPP_1653	CP000920.1	SPD_1447	hypothetical protein	S	Function unknown	1528115	1529188	+	1074	156	248	207	9.93817	14.6386	13.3302
SPP_1665	CP000920.1	SPD_1459	metallo-beta-lactamase superfamily protein	S	Function unknown	1537317	1537946	+	630	567	1172	1188	61.5784	117.934	130.421
SPP_1680	CP000920.1	ylmH	YlmH protein	S	Function unknown	1555562	1556347	-	786	13135	25588	24522	1143.39	2063.79	2157.77
SPP_1681	CP000920.1	ylmG	hypothetical protein	S	Function unknown	1556344	1556607	-	264	2005	4276	3903	519.633	1026.8	1022.51
SPP_1683	CP000920.1	ylmE	YlmE protein	S	Function unknown	1557156	1557827	-	672	12448	16997	19281	1267.41	1603.45	1984.41
SPP_1686	CP000920.1	SPD_1481	hypothetical protein	S	Function unknown	1560700	1561404	-	705	2628	2647	2966	255.048	238.022	290.974
SPP_1695	CP000920.1	SPD_1490|SPP_1695	hypothetical protein;protein of unknown function	S	Function unknown	1570507	1571151	-	645	160	364	404	16.9725	35.7761	43.3205
SPP_1703	CP000920.1	SPD_1498	oxidoreductase	S	Function unknown	1578434	1579537	-	1104	34	24	21	2.10715	1.37814	1.3156
SPP_1725	CP000920.1	engA	GTP-binding protein EngA	S	Function unknown	1604147	1605457	-	1311	7291	9450	10839	380.514	456.963	571.819
SPP_1736	CP000920.1	SPD_1530	hypothetical protein	S	Function unknown	1614642	1615259	+	618	969	1108	1383	107.281	113.659	154.777
SPP_1747	CP000920.1	SPP_1747	mobile genetic element	S	Function unknown	1624332	1624547	-	216	393	427	454	124.487	125.322	145.37
SPP_1748	CP000920.1	SPD_1540	hypothetical protein	S	Function unknown	1624612	1625061	-	450	423	523	588	64.3152	73.6785	90.3726
SPP_1749	CP000920.1	SPD_1541	hypothetical protein	S	Function unknown	1625063	1625821	-	759	850	879	957	76.6237	73.4174	87.2052
SPP_1759	CP000920.1	SPD_1552	hypothetical protein	S	Function unknown	1639528	1640625	-	1098	1726	3239	4184	107.554	187.008	263.549
SPP_1766	CP000920.1	SPD_1559	GTP-binding protein YqeH	S	Function unknown	1644150	1645256	-	1107	2852	3568	4598	176.274	204.329	287.272
SPP_1767	CP000920.1	SPD_1560	hypothetical protein	S	Function unknown	1645259	1645786	-	528	1485	1977	2607	192.433	237.369	341.491
SPP_1772	CP000920.1	SPD_1564	hypothetical protein	S	Function unknown	1648741	1649694	+	954	272	575	530	19.5077	38.2095	38.4237
SPP_1774	CP000920.1	SPD_1566|SPP_1774	hypothetical protein;conserved hypothetical protein	S	Function unknown	1650316	1650537	+	222	4177	4469	5227	1287.35	1276.17	1628.44
SPP_1778	CP000920.1	SPD_1570|SPP_1778	hypothetical protein;conserved hypothetical protein	S	Function unknown	1652739	1653530	-	792	173	434	424	14.9454	34.7389	37.0265
SPP_1786	CP000920.1	SPD_1575	hypothetical protein	S	Function unknown	1660514	1661602	-	1089	664	1915	1699	41.7183	111.479	107.904
SPP_1787	CP000920.1	SPD_1576	hypothetical protein	S	Function unknown	1661621	1662091	-	471	268	888	762	38.9314	119.521	111.894
SPP_1788	CP000920.1	SPD_1577	hypothetical protein	S	Function unknown	1662382	1662834	-	453	847	1361	1190	127.93	190.464	181.686
SPP_1799	CP000920.1	SPP_1799	conserved hypothetical protein	S	Function unknown	1673749	1673913	+	165	576	2155	1774	238.85	827.971	743.604
SPP_1801	CP000920.1	SPD_1589	hypothetical protein	S	Function unknown	1674575	1674745	+	171	1453	4573	2923	581.374	1695.34	1182.24
SPP_1802	CP000920.1	SPD_1590	general stress protein 24	S	Function unknown	1674784	1675392	+	609	4457	9802	5888	500.739	1020.35	668.687
SPP_1803	CP000920.1	SPD_1591	hypothetical protein	S	Function unknown	1675423	1675626	+	204	2438	4250	3275	817.692	1320.72	1110.33
SPP_1805	CP000920.1	SPP_1805	domain of unknown function putative	S	Function unknown	1676777	1677484	-	708	103	197	223	9.95383	17.6394	21.7843
SPP_1806	CP000920.1	SPP_1806	sulfatase-modifying factor 1 (C-alpha-formyglycine-generating enzyme 1)	S	Function unknown	1677562	1678008	-	447	54	150	194	8.26556	21.2733	30.0169
SPP_1828	CP000920.1	SPD_1606	MgtC/SapB family protein	S	Function unknown	1695617	1696327	-	711	647	221	158	62.2617	19.7049	15.3695
SPP_1832	CP000920.1	SPD_1610	hypothetical protein	S	Function unknown	1700238	1700897	-	660	421	105	58	43.644	10.0855	6.07794
SPP_1840	CP000920.1	SPD_1623|SPP_1840	hypothetical protein	S	Function unknown	1711044	1711340	-	297	1815	2073	1692	418.125	442.481	394.018
SPP_1842	CP000920.1	SPD_1625|SPP_1842	hypothetical protein	S	Function unknown	1711722	1711949	-	228	795	450	446	238.571	125.121	135.292
SPP_1863	CP000920.1	SPD_1644	hypothetical protein	S	Function unknown	1731615	1732379	-	765	1117	3532	6851	99.9028	292.692	619.391
SPP_1873	CP000920.1	SPD_1653|SPP_1873	hypothetical protein;conserved hypothetical protein	S	Function unknown	1740356	1740598	-	243	743	950	997	209.203	247.839	283.766
SPP_1878	CP000920.1	SPD_1658	hypothetical protein	S	Function unknown	1743354	1743815	-	462	1541	1763	2528	228.216	241.915	378.449
SPP_1879	CP000920.1	SPD_1659	hypothetical protein	S	Function unknown	1743812	1744333	-	522	1330	1931	2549	174.328	234.511	337.731
SPP_1882	CP000920.1	SPD_1662	hypothetical protein	S	Function unknown	1746278	1746526	-	249	3213	3829	3388	882.871	974.85	941.057
SPP_1886	CP000920.1	SPP_1886	ABC transporter ATP binding protein	S	Function unknown	1751366	1752169	-	804	5	29	28	0.4255	2.28662	2.40865
SPP_1938	CP000920.1	SPD_1712	short chain dehydrogenase/reductase family oxidoreductase	S	Function unknown	1786438	1787199	-	762	3213	4260	4504	288.497	354.41	408.804
SPP_1941	CP000920.1	SPD_1715	hypothetical protein	S	Function unknown	1788188	1788487	-	300	1005	1165	1092	229.209	246.182	251.752
SPP_1942	CP000920.1	SPD_1716	hypothetical protein	S	Function unknown	1788772	1788963	-	192	168	109	90	59.8679	35.9896	32.42
SPP_1943	CP000920.1	SPD_1717|SPP_1943	hypothetical protein;conserved hypothetical protein	S	Function unknown	1789124	1789798	-	675	598	755	666	60.6155	70.908	68.2406
SPP_1946	CP000920.1	SPD_1720	hypothetical protein	S	Function unknown	1790863	1791225	-	363	200	138	92	37.6972	24.1004	17.5288
SPP_1956	CP000920.1	SPD_1729	hypothetical protein	S	Function unknown	1797807	1798265	-	459	6126	23110	18307	913.167	3191.83	2758.52
SPP_1957	CP000920.1	SPP_1957	mobile genetic element	S	Function unknown	1798390	1798521	+	132	101	18	38	52.352	8.64471	19.9105
SPP_1960	CP000920.1	SPD_1732	hypothetical protein	S	Function unknown	1799873	1800424	-	552	154	188	165	19.0883	21.5909	20.6736
SPP_1969	CP000920.1	cinA	competence damage-inducible protein A	S	Function unknown	1807499	1808755	-	1257	1350	3901	4086	73.4826	196.74	224.82
SPP_1972	CP000920.1	SPD_1743|SPP_1972	hypothetical protein;conserved hypothetical protein	S	Function unknown	1810372	1810815	-	444	848	2626	2802	130.677	374.942	436.473
SPP_1976	CP000920.1	SPD_1754|SPP_1976	hypothetical protein;bacteriocin-associated integral membrane protein	S	Function unknown	1813271	1815286	+	2016	1033	1574	1683	35.0587	49.4955	57.7385
SPP_1983	CP000920.1	SPD_1761	hypothetical protein	S	Function unknown	1825377	1826708	-	1332	7892	8453	8277	405.386	402.308	429.775
SPP_1985	CP000920.1	SPD_1763|SPP_1985	hypothetical protein;conserved domain protein	S	Function unknown	1827862	1828050	-	189	606	1186	1232	219.38	397.809	450.838
SPP_1987	CP000920.1	SPP_1987	conserved hypothetical protein	S	Function unknown	1829350	1829481	-	132	343	1841	1550	177.79	884.162	812.138
SPP_1993	CP000920.1	SPD_1769|SPP_1993	hypothetical protein;membrane protein	S	Function unknown	1832844	1833527	-	684	4238	5729	5552	423.927	530.976	561.391
SPP_2000	CP000920.1	cbf1	cmp-binding-factor 1	S	Function unknown	1839045	1839986	-	942	2706	3612	3774	196.545	243.08	277.091
SPP_2001	CP000920.1	SPD_1778	hypothetical protein	S	Function unknown	1839976	1841232	-	1257	2071	4611	4858	112.728	232.548	267.297
SPP_2004	CP000920.1	rsgA	ribosome-associated GTPase;ribosome small subunit-dependent GTPase A	S	Function unknown	1842526	1843404	-	879	1017	2188	2605	79.1623	157.801	204.97
SPP_2015	CP000920.1	SPD_1789|SPP_2015	cell wall surface anchor family protein	S	Function unknown	1852419	1853312	-	894	252	382	272	19.2863	27.088	21.0428
SPP_2020	CP000920.1	SPD_1794	Cof family protein	S	Function unknown	1856187	1857575	-	1389	1912	4430	5533	94.1828	202.187	275.506
SPP_2056	CP000920.1	SPD_1828	hypothetical protein	S	Function unknown	1881633	1881764	-	132	1240	1166	814	642.738	559.985	426.503
SPP_2063	CP000920.1	SPD_1836	hypothetical protein	S	Function unknown	1890370	1890780	-	411	6286	7519	6086	1046.45	1159.77	1024.15
SPP_2067	CP000920.1	SPD_1840	L-ascorbate 6-phosphate lactonase	S	Function unknown	1893762	1894853	-	1092	31	41	42	1.94234	2.3802	2.6601
SPP_2074	CP000920.1	SPD_1847	PTS system ascorbate-specific transporter subunit IIC	S	Function unknown	1899938	1901395	-	1458	8	14	10	0.375421	0.608727	0.474367
SPP_2076	CP000920.1	SPD_1849|SPP_2076	protein jag (SpoIIIJ-associated protein );jag protein	S	Function unknown	1902200	1903186	-	987	9293	9627	9662	644.206	618.338	677.052
SPP_2092	CP000920.1	SPD_1864	hypothetical protein	S	Function unknown	1911296	1911661	-	366	5847	11893	9264	1093.05	2059.98	1750.61
SPP_2097	CP000920.1	SPD_1869	hypothetical protein	S	Function unknown	1917527	1918384	+	858	943	860	913	75.1987	63.5423	73.5962
SPP_2099	CP000920.1	SPD_1871|SPP_2099	hypothetical protein;conserved hypothetical protein	S	Function unknown	1919163	1919531	-	369	70	90	45	12.9795	15.4621	8.43448
SPP_2103	CP000920.1	SPD_1875	hydrolase	S	Function unknown	1921737	1922357	-	621	255	913	721	28.0954	93.2032	80.3
SPP_2127	CP000920.1	SPD_1899|SPP_2127	glutamine amidotransferase class 1;glutamine amidotransferase	S	Function unknown	1936559	1937248	-	690	182	282	355	18.0471	25.9091	35.5837
SPP_2135	CP000920.1	SPD_1907|SPP_2135	hypothetical protein;conserved hypothetical protein	S	Function unknown	1947502	1947987	+	486	2248	3910	3573	316.48	510.026	508.474
SPP_2149	CP000920.1	SPD_1920	hypothetical protein	S	Function unknown	1959009	1959686	-	678	1480	2421	1974	149.354	226.369	201.368
SPP_2165	CP000920.1	malA	maltodextrose utilization protein MalA	S	Function unknown	1980967	1981767	+	801	1238	1240	1231	105.749	98.1389	106.291
SPP_2168	CP000920.1	SPD_1940	hypothetical protein	S	Function unknown	1983505	1984446	-	942	3492	3417	3502	253.635	229.957	257.121
SPP_2171	CP000920.1	SPD_1944	hypothetical protein	S	Function unknown	1986787	1987428	-	642	360	538	541	38.3666	53.125	58.282
SPP_2172	CP000920.1	SPD_1945	hypothetical protein	S	Function unknown	1987440	1988174	-	735	520	746	666	48.4063	64.3433	62.6699
SPP_2180	CP000920.1	SPD_1954	hypothetical protein	S	Function unknown	1992983	1993324	+	342	155	184	173	31.0093	34.107	34.9858
SPP_2185	CP000920.1	ulaA	PTS system ascorbate-specific transporter subunit IIC	S	Function unknown	1997484	1998830	-	1347	357	449	491	18.1337	21.1315	25.2108
SPP_2189	CP000920.1	SPP_2189	conserved hypothetical protein	S	Function unknown	2002362	2002562	+	201	317	419	310	107.907	132.151	106.669
SPP_2195	CP000920.1	SPD_1972	hypothetical protein	S	Function unknown	2009046	2010326	-	1281	60	92	95	3.20471	4.55293	5.12916
SPP_2202	CP000920.1	SPD_1978	hypothetical protein	S	Function unknown	2018682	2020193	+	1512	123	307	290	5.56595	12.8718	13.2653
SPP_2205	CP000920.1	SPD_1982	hypothetical protein	S	Function unknown	2022229	2022378	-	150	297	261	194	135.473	110.306	89.4505
SPP_2229	CP000920.1	SPD_2006	hypothetical protein	S	Function unknown	2047646	2047777	-	132	395	630	503	204.743	302.565	263.552
SPP_2243	CP000920.1	SPD_2018	hypothetical protein	S	Function unknown	2063178	2063705	-	528	1801	5406	4751	233.381	649.074	622.333
SPP_2253	CP000920.1	SPD_2027	hypothetical protein	S	Function unknown	2071916	2072206	-	291	410	657	567	96.4	143.128	134.76
SPP_2254	CP000920.1	cbpD	choline binding protein D	S	Function unknown	2072462	2073808	-	1347	54	258	219	2.74291	12.1424	11.2447
SPP_2255	CP000920.1	SPD_2029	hypothetical protein	S	Function unknown	2073897	2074163	-	267	1247	2178	1431	319.552	517.128	370.681
SPP_2260	CP000920.1	SPD_2034	competence protein ComF	S	Function unknown	2078747	2079409	-	663	2	12	3	0.206397	1.14741	0.312953
SPP_2262	CP000920.1	SPD_2036	hypothetical protein	S	Function unknown	2080760	2081395	+	636	1550	1487	1412	166.748	148.22	153.55
SPP_2268	CP000920.1	SPD_2043	hypothetical protein	S	Function unknown	2086306	2087484	-	1179	19898	14429	11311	1154.73	775.844	663.528
SPP_2275	CP000920.1	SPD_2050	hypothetical protein	S	Function unknown	2091940	2092761	-	822	3917	6363	5153	326.038	490.729	433.571
SPP_2276	CP000920.1	SPD_2051	peptidase M16 family protein	S	Function unknown	2092803	2094086	-	1284	7860	8018	7021	418.836	395.87	378.186
SPP_2277	CP000920.1	SPD_2052	hypothetical protein	S	Function unknown	2094083	2095333	-	1251	9242	6682	6205	505.469	338.611	343.049
SPP_2278	CP000920.1	SPD_2053	hypothetical protein	S	Function unknown	2095492	2095860	+	369	990	895	817	183.567	153.762	153.133
SPP_2282	CP000920.1	SPD_2057	ABC transporter ATP-binding protein	S	Function unknown	2099872	2101494	+	1623	13669	10379	10466	576.241	405.405	445.999
SPP_2286	CP000920.1	SPP_2286	conserved hypothetical protein	S	Function unknown	2104974	2105741	-	768	138	96	61	12.2943	7.92432	5.49339
SPP_0089	CP000920.1	SPD_0030	hypothetical protein	P	Inorganic ion transport and metabolism	62872	63369	+	498	2843	8337	7431	390.601	1061.29	1032.02
SPP_0134	CP000920.1	SPP_0134	rhodanese family protein	P	Inorganic ion transport and metabolism	109255	109551	-	297	26	32	27	5.98967	6.83039	6.28752
SPP_0135	CP000920.1	SPP_0135	coenzyme A disulfide reductase	P	Inorganic ion transport and metabolism	109541	109660	-	120	9	25	14	5.13154	13.2072	8.06898
SPP_0138	CP000920.1	SPD_0076	potassium uptake protein Trk family protein	P	Inorganic ion transport and metabolism	111102	112481	+	1380	5049	8527	9278	250.33	391.714	464.994
SPP_0139	CP000920.1	SPD_0077	potassium uptake protein Trk family protein	P	Inorganic ion transport and metabolism	112495	113160	+	666	5211	7828	8943	535.344	745.124	928.712
SPP_0151	CP000920.1	SPD_0088|SPP_0151	ABC transporter permease;ABC transporter membrane-spanning permease - sugar transport	P	Inorganic ion transport and metabolism	121930	122889	+	960	50	31	45	3.56357	2.04712	3.242
SPP_0152	CP000920.1	SPD_0089	ABC transporter permease	P	Inorganic ion transport and metabolism	122903	123826	+	924	36	10	17	2.66573	0.686088	1.27247
SPP_0160	CP000920.1	SPD_0097	transporter	P	Inorganic ion transport and metabolism	130878	132044	-	1167	796	589	473	46.669	31.996	28.0325
SPP_0170	CP000920.1	SPD_0108|SPP_0170	amino acid ABC transporter ATP-binding protein;macrolide export ATP-binding/permease protein MacB	P	Inorganic ion transport and metabolism	141723	142364	+	642	547	797	673	58.296	78.7001	72.5024
SPP_0205	CP000920.1	SPD_0140	ABC transporter ATP-binding protein	P	Inorganic ion transport and metabolism	169592	171208	+	1617	225	258	229	9.52047	10.1149	9.79484
SPP_0217	CP000920.1	SPD_0150	ABC transporter substrate-binding protein	P	Inorganic ion transport and metabolism	181209	182039	+	831	5590	4879	5257	460.253	372.205	437.531
SPP_0220	CP000920.1	SPD_0153	ABC transporter ATP-binding protein	P	Inorganic ion transport and metabolism	184513	185574	+	1062	1034	1948	1767	66.6165	116.283	115.076
SPP_0221	CP000920.1	SPD_0154	ABC transporter permease	P	Inorganic ion transport and metabolism	185576	186268	+	693	293	593	739	28.9281	54.2467	73.7536
SPP_0228	CP000920.1	SPD_0161	hypothetical protein	P	Inorganic ion transport and metabolism	191988	193250	-	1263	504	743	745	27.3032	37.2939	40.7967
SPP_0241	CP000920.1	SPD_0175	magnesium transporter CorA family protein	P	Inorganic ion transport and metabolism	204711	205655	-	945	2773	2802	2446	200.772	187.97	179.018
SPP_0244	CP000920.1	group_4	transcriptional regulator Spx	P	Inorganic ion transport and metabolism	209804	210202	+	399	7681	9195	6428	1317.14	1460.93	1114.23
SPP_0441	CP000920.1	SPD_0374	exfoliative toxin	P	Inorganic ion transport and metabolism	395743	396642	+	900	1180	1785	1927	89.7068	125.733	148.085
SPP_0484	CP000920.1	SPD_0412	amino acid ABC transporter amino acid-binding protein/permease	P	Inorganic ion transport and metabolism	430682	432247	-	1566	1386	1858	1684	60.5561	75.2152	74.3742
SPP_0504	CP000920.1	SPD_0429	potassium uptake protein Trk family protein	P	Inorganic ion transport and metabolism	451687	453126	-	1440	1345	1513	1639	63.9066	66.6083	78.7206
SPP_0505	CP000920.1	trkA	potassium transporter peripheral membrane protein	P	Inorganic ion transport and metabolism	453130	454479	-	1350	2198	2821	3434	111.399	132.471	175.929
SPP_0509	CP000920.1	SPD_0434|SPP_0509	ABC transporter ATP-binding protein;putative ABC transporter ATP-binding protein	P	Inorganic ion transport and metabolism	456444	458126	+	1683	4001	7281	6833	162.656	274.258	280.801
SPP_0510	CP000920.1	SPD_0435	hypothetical protein	P	Inorganic ion transport and metabolism	458111	458941	+	831	1857	2510	2568	152.896	191.481	213.73
SPP_0519	CP000920.1	SPD_0443	Na/Pi-cotransporter II-like protein	P	Inorganic ion transport and metabolism	465435	467066	-	1632	1404	1186	1327	58.8617	46.0698	56.2371
SPP_0544	CP000920.1	SPD_0464	ABC transporter ATP-binding protein	P	Inorganic ion transport and metabolism	495113	495844	+	732	1877	1805	2675	175.444	156.321	252.746
SPP_0545	CP000920.1	SPD_0465	ABC transporter permease	P	Inorganic ion transport and metabolism	495841	496890	+	1050	3244	3942	5367	211.387	238.001	353.52
SPP_0615	CP000920.1	vex2	ABC transporter ATP-binding protein	P	Inorganic ion transport and metabolism	555371	556018	+	648	297	350	408	31.3594	34.2409	43.5469
SPP_0616	CP000920.1	vex3	ABC transporter	P	Inorganic ion transport and metabolism	556070	557449	+	1380	346	633	564	17.1547	29.0788	28.2665
SPP_0622	CP000920.1	SPD_0528	amino acid ABC transporter permease	P	Inorganic ion transport and metabolism	562524	563183	-	660	650	317	161	67.3838	30.4486	16.8715
SPP_0623	CP000920.1	SPD_0529	amino acid ABC transporter permease	P	Inorganic ion transport and metabolism	563193	563870	-	678	611	341	147	61.6592	31.8843	14.9955
SPP_0641	CP000920.1	brnQ	branched-chain amino acid transport system II carrier protein	P	Inorganic ion transport and metabolism	581070	582395	+	1326	12353	7913	8131	637.404	378.311	424.104
SPP_0651	CP000920.1	SPD_0554	ABC transporter ATP-binding protein	P	Inorganic ion transport and metabolism	589469	590461	+	993	583	1486	1575	40.1703	94.8684	109.699
SPP_0675	CP000920.1	SPD_0569	sodium/hydrogen exchanger family protein	P	Inorganic ion transport and metabolism	614943	616997	+	2055	1657	2348	2392	55.1692	72.4333	80.5047
SPP_0699	CP000920.1	SPD_0590	rhodanese-like domain-containing protein	P	Inorganic ion transport and metabolism	641309	641689	+	381	1904	1381	1576	341.923	229.784	286.09
SPP_0716	CP000920.1	SPD_0614	ABC transporter ATP-binding protein	P	Inorganic ion transport and metabolism	656671	657318	+	648	451	676	581	47.6198	66.1338	62.0116
SPP_0722	CP000920.1	SPD_0618|SPP_0722	amino acid ABC transporter permease;ABC transporter membrane-spanning permease - glutamine transport	P	Inorganic ion transport and metabolism	659689	660309	-	621	12	16	23	1.32213	1.63335	2.56158
SPP_0731	CP000920.1	SPD_0626|SPP_0731	ABC transporter ATP-binding protein;ABC transporter ATP-binding protein - cobalt or other cation transport	P	Inorganic ion transport and metabolism	668149	669534	+	1386	189	345	285	9.33007	15.78	14.2218
SPP_0732	CP000920.1	SPD_0627	hypothetical protein	P	Inorganic ion transport and metabolism	669536	670186	+	651	54	98	79	5.67543	9.54326	8.39302
SPP_0740	CP000920.1	SPD_0635	cation-transporting ATPase E1-E2 family protein	P	Inorganic ion transport and metabolism	674999	677242	+	2244	320	1049	1404	9.75693	29.635	43.2729
SPP_0761	CP000920.1	livH	branched-chain amino acid ABC transporter permease	P	Inorganic ion transport and metabolism	691694	692563	+	870	811	1825	1679	63.7805	132.983	133.476
SPP_0762	CP000920.1	livM	branched-chain amino acid ABC transporter permease	P	Inorganic ion transport and metabolism	692567	693523	+	957	669	1215	1310	47.83	80.4852	94.6742
SPP_0764	CP000920.1	livF	branched-chain amino acid ABC transporter ATP-binding protein	P	Inorganic ion transport and metabolism	694287	694997	+	711	1338	1777	1673	128.758	158.442	162.742
SPP_0795	CP000920.1	SPD_0687	ABC transporter ATP-binding protein	P	Inorganic ion transport and metabolism	722251	722952	+	702	1149	1326	1319	111.987	119.745	129.951
SPP_0830	CP000920.1	SPD_0719	amino acid ABC transporter permease	P	Inorganic ion transport and metabolism	756951	757634	+	684	695	734	734	69.5208	68.0286	74.2185
SPP_0831	CP000920.1	SPD_0720	amino acid ABC transporter ATP-binding protein	P	Inorganic ion transport and metabolism	757634	758368	+	735	1178	1486	1383	109.659	128.169	130.139
SPP_0852	CP000920.1	SPD_0740	sugar ABC transporter ATP-binding protein	P	Inorganic ion transport and metabolism	774153	775688	+	1536	4388	7126	9470	195.462	294.108	426.413
SPP_0853	CP000920.1	SPD_0741	sugar ABC transporter permease	P	Inorganic ion transport and metabolism	775681	776739	+	1059	1493	3080	4522	96.4606	184.377	295.329
SPP_0854	CP000920.1	SPD_0742	sugar ABC transporter permease	P	Inorganic ion transport and metabolism	776742	777698	+	957	1982	3293	4478	141.703	218.138	323.627
SPP_0963	CP000920.1	SPD_0845|SPP_0963	ABC transporter ATP-binding protein	P	Inorganic ion transport and metabolism	882876	883463	+	588	115	259	267	13.3816	27.9238	31.4055
SPP_1008	CP000920.1	lmb	adhesion lipoprotein	P	Inorganic ion transport and metabolism	921069	921986	+	918	366	549	368	27.2788	37.9124	27.7254
SPP_1036	CP000920.1	SPD_0915	iron-compound ABC transporter iron compound-binding protein	P	Inorganic ion transport and metabolism	949531	950556	+	1026	42589	24128	19114	2840.12	1490.82	1288.48
SPP_1037	CP000920.1	SPD_0916	iron-compound ABC transporter permease	P	Inorganic ion transport and metabolism	950546	951553	+	1008	12297	9848	8253	834.689	619.355	566.27
SPP_1038	CP000920.1	SPD_0917	iron-compound ABC transporter permease	P	Inorganic ion transport and metabolism	951553	952560	+	1008	4117	3798	3112	279.451	238.862	213.526
SPP_1039	CP000920.1	SPD_0918	iron-compound ABC transporter ATP-binding protein	P	Inorganic ion transport and metabolism	952560	953354	+	795	3674	2841	2352	316.197	226.546	204.617
SPP_1076	CP000920.1	SPD_0955	amino acid or sugar ABC transporter permease	P	Inorganic ion transport and metabolism	985778	986644	+	867	699	775	982	55.1625	56.6676	78.3366
SPP_1077	CP000920.1	SPD_0956|SPP_1077	ABC transporter ATP-binding protein	P	Inorganic ion transport and metabolism	986641	987399	+	759	807	1162	1320	72.7475	97.0546	120.283
SPP_1121	CP000920.1	SPD_1000	transporter major facilitator family protein	P	Inorganic ion transport and metabolism	1024468	1025646	+	1179	1311	1860	1606	76.0808	100.012	94.2115
SPP_1147	CP000920.1	SPP_1147	conserved hypothetical protein	P	Inorganic ion transport and metabolism	1067362	1067742	+	381	9	11	12	1.61623	1.83029	2.17835
SPP_1201	CP000920.1	SPD_1021	voltage-gated chloride channel family protein	P	Inorganic ion transport and metabolism	1118945	1120495	+	1551	3538	4654	4619	156.075	190.224	205.972
SPP_1255	CP000920.1	SPD_1075	transporter FNT family protein	P	Inorganic ion transport and metabolism	1173148	1173945	-	798	263	413	384	22.5496	32.8095	33.2813
SPP_1278	CP000920.1	SPD_1098	amino acid ABC transporter amino acid-binding protein/permease	P	Inorganic ion transport and metabolism	1194456	1196621	+	2166	28959	13354	6399	914.769	390.845	204.327
SPP_1279	CP000920.1	SPD_1099	amino acid ABC transporter ATP-binding protein	P	Inorganic ion transport and metabolism	1196621	1197361	+	741	13463	6727	3707	1243.11	575.513	346
SPP_1299	CP000920.1	cutC	copper homeostasis protein CutC	P	Inorganic ion transport and metabolism	1215306	1215938	-	633	896	1485	1452	96.8479	148.722	158.648
SPP_1321	CP000920.1	SPD_1137|SPP_1321	ABC transporter ATP-binding protein	P	Inorganic ion transport and metabolism	1237722	1239281	+	1560	507	622	670	22.2367	25.2765	29.7045
SPP_1340	CP000920.1	SPD_1155|SPP_1340	hypothetical protein;high-affinity Fe2+/Pb2+ permease	P	Inorganic ion transport and metabolism	1252642	1253187	-	546	1039	1356	1169	130.199	157.441	148.079
SPP_1346	CP000920.1	SPD_1160	ABC transporter ATP-binding protein	P	Inorganic ion transport and metabolism	1257223	1257864	-	642	772	1014	761	82.2751	100.128	81.9826
SPP_1354	CP000920.1	SPD_1167	ABC transporter ATP-binding protein	P	Inorganic ion transport and metabolism	1264368	1266350	-	1983	2765	5740	5652	95.4022	183.502	197.129
SPP_1355	CP000920.1	SPD_1168	oligopeptide ABC transporter pemease protein	P	Inorganic ion transport and metabolism	1266363	1267214	-	852	415	1339	1599	33.3269	99.6306	129.802
SPP_1356	CP000920.1	SPD_1169	oligopeptide ABC transporter permease	P	Inorganic ion transport and metabolism	1267231	1268181	-	951	815	1440	1797	58.6358	95.9917	130.689
SPP_1366	CP000920.1	SPP_1366	conserved hypothetical protein	P	Inorganic ion transport and metabolism	1275434	1275814	-	381	6	13	9	1.07749	2.16307	1.63377
SPP_1376	CP000920.1	SPD_1191	ABC transporter ATP-binding protein/permease	P	Inorganic ion transport and metabolism	1281575	1283323	-	1749	926	1359	1182	36.2249	49.2585	46.7412
SPP_1377	CP000920.1	SPD_1192|SPP_1377	ABC transporter ATP-binding protein/permease;ABC transporter ATP-binding/permease protein	P	Inorganic ion transport and metabolism	1283325	1285049	-	1725	762	1561	1226	30.224	57.3675	49.1556
SPP_1400	CP000920.1	SPD_1214|SPP_1400	ABC transporter ATP-binding protein	P	Inorganic ion transport and metabolism	1308060	1308809	-	750	124	197	197	11.3122	16.6516	18.1667
SPP_1406	CP000920.1	potC	spermidine/putrescine ABC transporter permease	P	Inorganic ion transport and metabolism	1315498	1316271	-	774	1356	1621	1517	119.868	132.768	135.555
SPP_1407	CP000920.1	potH	spermidine/putrescine ABC transporter permease	P	Inorganic ion transport and metabolism	1316268	1317074	-	807	348	518	501	29.5047	40.6919	42.9375
SPP_1414	CP000920.1	SPD_1227	phosphate transport system regulatory protein PhoU	P	Inorganic ion transport and metabolism	1323298	1323951	-	654	10971	18010	17280	1147.77	1745.77	1827.42
SPP_1415	CP000920.1	SPD_1228	phosphate transporter ATP-binding protein	P	Inorganic ion transport and metabolism	1323963	1324721	-	759	8023	10943	10514	723.238	914.001	958.072
SPP_1416	CP000920.1	SPD_1229	phosphate transporter ATP-binding protein	P	Inorganic ion transport and metabolism	1324734	1325537	-	804	6156	16640	14686	523.876	1312.05	1263.34
SPP_1417	CP000920.1	SPD_1230	phosphate ABC transporter permease	P	Inorganic ion transport and metabolism	1325548	1326432	-	885	5335	10576	9614	412.456	757.583	751.334
SPP_1418	CP000920.1	SPD_1231	phosphate ABC transporter permease	P	Inorganic ion transport and metabolism	1326422	1327339	-	918	3839	8198	7488	286.129	566.131	564.151
SPP_1419	CP000920.1	SPD_1232	phosphate ABC transporter substrate-binding protein	P	Inorganic ion transport and metabolism	1327339	1328217	-	879	5176	11888	10066	402.895	857.377	792.027
SPP_1455	CP000920.1	SPD_1263	ABC transporter ATP-binding protein/permease	P	Inorganic ion transport and metabolism	1355143	1356897	+	1755	0	0	0	0	0	0
SPP_1456	CP000920.1	SPD_1264	ABC transporter ATP-binding protein	P	Inorganic ion transport and metabolism	1356881	1358602	+	1722	0	0	0	0	0	0
SPP_1458	CP000920.1	SPD_1266	hypothetical protein	P	Inorganic ion transport and metabolism	1359197	1359892	+	696	0	0	0	0	0	0
SPP_1459	CP000920.1	SPD_1267	ABC transporter ATP-binding protein	P	Inorganic ion transport and metabolism	1359880	1361244	+	1365	0	0	0	0	0	0
SPP_1480	CP000920.1	SPD_1289	amino acid ABC transporter ATP-binding protein	P	Inorganic ion transport and metabolism	1375205	1375948	-	744	1277	2839	2118	117.437	241.905	196.891
SPP_1481	CP000920.1	SPD_1290	amino acid ABC transporter permease	P	Inorganic ion transport and metabolism	1375948	1376748	-	801	882	2023	1671	75.3394	160.109	144.283
SPP_1482	CP000920.1	SPD_1291	hypothetical protein	P	Inorganic ion transport and metabolism	1376906	1377262	-	357	457	2207	1431	87.5859	391.91	277.232
SPP_1521	CP000920.1	SPD_1329	amino acid ABC transporter ATP-binding protein	P	Inorganic ion transport and metabolism	1407351	1407980	-	630	1522	1914	2075	165.295	192.599	227.798
SPP_1522	CP000920.1	SPD_1330	amino acid ABC transporter permease	P	Inorganic ion transport and metabolism	1407990	1408631	-	642	1494	2258	2322	159.221	222.967	250.149
SPP_1576	CP000920.1	SPD_1383	cation-transporting ATPase E1-E2 family protein	P	Inorganic ion transport and metabolism	1456377	1459073	-	2697	17007	23362	18217	431.452	549.137	467.163
SPP_1577	CP000920.1	SPD_1384	cation efflux family protein	P	Inorganic ion transport and metabolism	1459377	1460561	+	1185	3445	3878	3540	198.91	207.463	206.613
SPP_1595	CP000920.1	SPD_1402	non-heme iron-containing ferritin	P	Inorganic ion transport and metabolism	1476128	1476646	-	519	35411	30910	24366	4668.28	3775.58	3247.05
SPP_1603	CP000920.1	SPD_1409	sugar ABC transporter ATP-binding protein	P	Inorganic ion transport and metabolism	1483212	1484342	-	1131	6638	3276	5910	401.57	183.626	361.407
SPP_1608	CP000920.1	SPD_1414	oxalate/formate antiporter	P	Inorganic ion transport and metabolism	1488193	1489419	-	1227	444	1269	1416	24.7585	65.5645	79.8161
SPP_1620	CP000920.1	SPD_1425	transporter major facilitator family protein	P	Inorganic ion transport and metabolism	1498026	1499177	-	1152	2586	4205	4391	153.59	231.401	263.623
SPP_1623	CP000920.1	phnA	PhnA protein	P	Inorganic ion transport and metabolism	1500049	1500387	-	339	5319	5593	4677	1073.54	1045.92	954.201
SPP_1644	CP000920.1	SPD_1436	cation-transporting ATPase E1-E2 family protein	P	Inorganic ion transport and metabolism	1517103	1519439	-	2337	7743	8806	8274	226.692	238.876	244.866
SPP_1646	CP000920.1	SPD_1438	cadmium resistance transporter	P	Inorganic ion transport and metabolism	1520614	1521228	-	615	9570	9559	9792	1064.69	985.347	1101.21
SPP_1667	CP000920.1	psaB	manganese ABC transporter ATP-binding protein	P	Inorganic ion transport and metabolism	1540252	1540974	+	723	2563	2259	3276	242.547	198.075	313.385
SPP_1668	CP000920.1	psaC	manganese ABC transporter permease	P	Inorganic ion transport and metabolism	1540971	1541819	+	849	2338	2697	4870	188.418	201.384	396.728
SPP_1669	CP000920.1	SPD_1463	ABC transporter substrate-binding protein	P	Inorganic ion transport and metabolism	1541851	1542780	+	930	2676	1922	2717	196.874	131.015	202.059
SPP_1672	CP000920.1	SPD_1466	ABC transporter ATP-binding protein	P	Inorganic ion transport and metabolism	1546200	1546901	-	702	126	930	746	12.2806	83.9842	73.4977
SPP_1698	CP000920.1	SPD_1493	sugar ABC transporter permease	P	Inorganic ion transport and metabolism	1572600	1573439	-	840	207	524	546	16.8608	39.5461	44.9558
SPP_1699	CP000920.1	SPD_1494	sugar ABC transporter permease	P	Inorganic ion transport and metabolism	1573455	1574342	-	888	274	575	611	21.1117	41.0494	47.5883
SPP_1700	CP000920.1	SPD_1495	sugar ABC transporter sugar-binding protein	P	Inorganic ion transport and metabolism	1574574	1575902	-	1329	383	1050	1112	19.7179	50.086	57.8698
SPP_1705	CP000920.1	SPD_1500	ABC transporter permease	P	Inorganic ion transport and metabolism	1581660	1582493	-	834	9	12	9	0.73835	0.912152	0.74636
SPP_1706	CP000920.1	SPD_1501	ABC transporter permease	P	Inorganic ion transport and metabolism	1582493	1583377	-	885	2	10	5	0.154623	0.716322	0.39075
SPP_1707	CP000920.1	SPD_1502	ABC transporter substrate-binding protein	P	Inorganic ion transport and metabolism	1583456	1584793	-	1338	14	27	12	0.715909	1.27926	0.620293
SPP_1720	CP000920.1	SPD_1514|SPP_1720	ABC transporter ATP-binding protein	P	Inorganic ion transport and metabolism	1601000	1601632	-	633	394	430	448	42.5872	43.0642	48.9493
SPP_1731	CP000920.1	SPD_1525	ABC transporter ATP-binding protein	P	Inorganic ion transport and metabolism	1609231	1609926	+	696	711	695	772	69.8951	63.3035	76.715
SPP_1734	CP000920.1	SPD_1528	ABC transporter ATP-binding protein	P	Inorganic ion transport and metabolism	1612259	1613152	-	894	143	729	1152	10.9442	51.6942	89.1224
SPP_1768	CP000920.1	SPP_1768	CorA - magnesium and cobalt transporter	P	Inorganic ion transport and metabolism	1645801	1646709	-	909	3339	4357	4865	251.327	303.861	370.161
SPP_1794	CP000920.1	SPD_1583	ABC transporter permease	P	Inorganic ion transport and metabolism	1667186	1668031	-	846	58	85	122	4.69077	6.36943	9.97382
SPP_1795	CP000920.1	SPD_1584	ABC transporter permease	P	Inorganic ion transport and metabolism	1668033	1668935	-	903	104	166	189	7.8801	11.6539	14.4759
SPP_1796	CP000920.1	SPD_1585	sugar ABC transporter substrate-binding protein	P	Inorganic ion transport and metabolism	1669031	1670341	-	1311	208	159	206	10.8554	7.68858	10.8677
SPP_1829	CP000920.1	SPD_1607	ABC transporter permease	P	Inorganic ion transport and metabolism	1696330	1698021	-	1692	804	281	209	32.5119	10.5283	8.54315
SPP_1830	CP000920.1	SPD_1608	ABC transporter ATP-binding protein	P	Inorganic ion transport and metabolism	1698033	1699043	-	1011	581	215	145	39.3198	13.4815	9.91948
SPP_1831	CP000920.1	SPD_1609	ABC transporter substrate-binding protein	P	Inorganic ion transport and metabolism	1699146	1700213	-	1068	668	321	206	42.7948	19.054	13.3404
SPP_1837	CP000920.1	SPD_1621	ABC transporter ATP-binding protein/permease	P	Inorganic ion transport and metabolism	1707352	1709103	-	1752	4988	5417	4851	194.795	196.009	191.5
SPP_1838	CP000920.1	SPD_1622	ABC transporter ATP-binding protein/permease	P	Inorganic ion transport and metabolism	1709093	1710838	-	1746	4193	5181	4297	164.311	188.114	170.213
SPP_1857	CP000920.1	SPD_1638	cation efflux system protein	P	Inorganic ion transport and metabolism	1724775	1725665	-	891	19	15	16	1.45902	1.06725	1.24198
SPP_1861	CP000920.1	proWX	choline transporter (glycine betaine transport system permease)	P	Inorganic ion transport and metabolism	1729359	1730879	-	1521	1699	4090	7631	76.4276	170.469	346.996
SPP_1862	CP000920.1	proV|SPP_1862	choline transporter;choline transport ATP-binding protein opuBA	P	Inorganic ion transport and metabolism	1730872	1731600	-	729	890	2830	4909	83.5312	246.1	465.734
SPP_1869	CP000920.1	SPD_1649	iron-compound ABC transporter permease	P	Inorganic ion transport and metabolism	1736416	1737375	+	960	725	581	1084	51.6717	38.3669	78.0962
SPP_1870	CP000920.1	SPD_1650	iron-compound ABC transporter permease	P	Inorganic ion transport and metabolism	1737365	1738321	+	957	847	965	1697	60.5561	63.9245	122.643
SPP_1871	CP000920.1	SPD_1651	iron-compound ABC transporter ATP-binding protein	P	Inorganic ion transport and metabolism	1738318	1739070	+	753	559	662	889	50.7929	55.7333	81.6543
SPP_1872	CP000920.1	SPD_1652	iron-compound ABC transporter iron-compound-binding protein	P	Inorganic ion transport and metabolism	1739166	1740131	+	966	1850	1195	1823	131.033	78.4229	130.521
SPP_1901	CP000920.1	rafG	sugar ABC transporter permease	P	Inorganic ion transport and metabolism	1764799	1765632	-	834	279	411	826	22.8889	31.2412	68.4993
SPP_1902	CP000920.1	rafF	sugar ABC transporter permease	P	Inorganic ion transport and metabolism	1765646	1766512	-	867	254	390	1011	20.0448	28.5166	80.65
SPP_1977	CP000920.1	SPD_1755	ABC transporter ATP-binding protein	P	Inorganic ion transport and metabolism	1815288	1815920	+	633	693	932	987	74.9058	93.3392	107.841
SPP_2009	CP000920.1	SPD_1784	ABC transporter ATP-binding protein	P	Inorganic ion transport and metabolism	1846869	1847510	-	642	127	192	222	13.5349	18.9591	23.9161
SPP_2055	CP000920.1	SPD_1827	hypothetical protein	P	Inorganic ion transport and metabolism	1879958	1881268	+	1311	157	245	171	8.19376	11.8472	9.02122
SPP_2128	CP000920.1	SPD_1900	ABC transporter ATP-binding protein/permease	P	Inorganic ion transport and metabolism	1937387	1939153	-	1767	8101	11760	12114	313.681	421.913	474.158
SPP_2130	CP000920.1	SPD_1902	ABC transporter ATP-binding protein/permease	P	Inorganic ion transport and metabolism	1939944	1941638	-	1695	3556	6627	6994	143.542	247.856	285.383
SPP_2139	CP000920.1	pstS	phosphate ABC transporter substrate-binding protein	P	Inorganic ion transport and metabolism	1950277	1951152	+	876	736	421	231	57.4857	30.467	18.2381
SPP_2140	CP000920.1	pstC	phosphate ABC transporter permease	P	Inorganic ion transport and metabolism	1951270	1952133	+	864	459	257	160	36.3484	18.8569	12.8079
SPP_2141	CP000920.1	pstA	phosphate ABC transporter permease	P	Inorganic ion transport and metabolism	1952126	1952941	+	816	353	284	145	29.5986	22.0638	12.2899
SPP_2142	CP000920.1	pstB	phosphate transporter ATP-binding protein	P	Inorganic ion transport and metabolism	1952943	1953695	+	753	616	378	218	55.9721	31.8236	20.0232
SPP_2143	CP000920.1	phoU	phosphate transport system regulatory protein PhoU	P	Inorganic ion transport and metabolism	1953710	1954360	+	651	322	203	135	33.8424	19.7682	14.3425
SPP_2163	CP000920.1	malC	maltodextrin ABC transporter permease	P	Inorganic ion transport and metabolism	1978578	1979870	+	1293	688	606	788	36.4063	29.7116	42.1502
SPP_2220	CP000920.1	adcA	zinc ABC transporter zinc-binding lipoprotein	P	Inorganic ion transport and metabolism	2039707	2041212	-	1506	3343	4004	4146	151.879	168.547	190.404
SPP_2221	CP000920.1	adcB	zinc ABC transporter permease	P	Inorganic ion transport and metabolism	2041222	2042028	-	807	1485	1699	2116	125.904	133.466	181.349
SPP_2222	CP000920.1	adcC	zinc ABC transporter ATP-binding protein	P	Inorganic ion transport and metabolism	2042021	2042725	-	705	924	1430	1703	89.6745	128.588	167.07
SPP_2250	CP000920.1	SPD_2024	ABC transporter ATP-binding protein	P	Inorganic ion transport and metabolism	2069422	2070150	-	729	1596	1594	1322	149.793	138.616	125.423
SPP_2251	CP000920.1	SPD_2025	ABC transporter substrate-binding protein	P	Inorganic ion transport and metabolism	2070150	2071157	-	1008	1626	1628	1257	110.369	102.387	86.2476
SPP_2252	CP000920.1	SPD_2026|SPP_2252	ABC transporter permease;ABC transporter permease protein	P	Inorganic ion transport and metabolism	2071195	2071956	-	762	777	951	840	69.7673	79.1184	76.2424
SPP_2271	CP000920.1	SPD_2046	cobalt ABC transporter permease	P	Inorganic ion transport and metabolism	2088949	2089743	-	795	2057	2995	3666	177.033	238.826	318.931
SPP_2283	CP000920.1	SPD_2058	ABC transporter permease	P	Inorganic ion transport and metabolism	2101556	2104108	+	2553	2509	2701	2408	67.2413	67.0696	65.2346
SPP_0280	CP000920.1	secY	preprotein translocase subunit SecY	U	Intracellular trafficking, secretion, and vesicular transport	232042	233352	+	1311	91756	162044	127607	4788.7	7835.78	6732
SPP_0361	CP000920.1	yajC1|SPP_0361	preprotein translocase subunit YajC;preprotein translocase YajC subunit	U	Intracellular trafficking, secretion, and vesicular transport	315969	316226	+	258	124	68	63	32.8843	16.7086	16.8886
SPP_0439	CP000920.1	SPD_0372	sodium:alanine symporter family protein	U	Intracellular trafficking, secretion, and vesicular transport	393545	394867	+	1323	511	347	392	26.427	16.6273	20.4927
SPP_0512	CP000920.1	SPD_0437	hypothetical protein	U	Intracellular trafficking, secretion, and vesicular transport	460090	460653	+	564	4364	7022	8480	529.41	789.285	1039.89
SPP_0978	CP000920.1	pmrA	multi-drug resistance efflux pump	U	Intracellular trafficking, secretion, and vesicular transport	895857	897056	+	1200	1114	1815	1979	63.517	95.8842	114.061
SPP_0980	CP000920.1	secG	preprotein translocase subunit SecG	U	Intracellular trafficking, secretion, and vesicular transport	897245	897478	+	234	4853	2935	2212	1418.99	795.141	653.795
SPP_1171	CP000920.1	SPP_1171	TraG/TraD family protein	U	Intracellular trafficking, secretion, and vesicular transport	1087730	1089607	+	1878	48	75	53	1.74877	2.53173	1.95188
SPP_1175	CP000920.1	SPP_1175	conserved hypothetical protein	U	Intracellular trafficking, secretion, and vesicular transport	1091147	1093462	+	2316	83	108	100	2.45203	2.95622	2.9863
SPP_1196	CP000920.1	SPP_1196	relaxase	U	Intracellular trafficking, secretion, and vesicular transport	1112977	1114806	+	1830	0	0	0	0	0	0
SPP_1281	CP000920.1	ftsY|SPP_1281	signal recognition particle-docking protein FtsY;cell division protein FtsY	U	Intracellular trafficking, secretion, and vesicular transport	1199041	1200330	-	1290	4885	5824	5638	259.096	286.209	302.279
SPP_1326	CP000920.1	ffh	signal recognition particle protein	U	Intracellular trafficking, secretion, and vesicular transport	1243325	1244896	-	1572	6162	8015	8220	268.198	323.223	361.652
SPP_1509	CP000920.1	SPD_1320	glycerol uptake facilitator protein	U	Intracellular trafficking, secretion, and vesicular transport	1399410	1400279	-	870	24710	21265	26028	1943.3	1549.52	2069.16
SPP_1550	CP000920.1	aliB	oligopeptide ABC transporter oligopeptide-binding protein AliB	U	Intracellular trafficking, secretion, and vesicular transport	1435609	1437567	-	1959	1536	2241	2355	53.6467	72.5202	83.1435
SPP_1718	CP000920.1	secA	preprotein translocase subunit SecA	U	Intracellular trafficking, secretion, and vesicular transport	1598024	1600537	-	2514	34003	40975	40972	925.418	1033.25	1127.18
SPP_1777	CP000920.1	SPD_1569	aquaporin	U	Intracellular trafficking, secretion, and vesicular transport	1651960	1652628	-	669	11761	9607	8122	1202.83	910.361	839.671
SPP_1779	CP000920.1	SPP_1779	ABC-2 type transporter	U	Intracellular trafficking, secretion, and vesicular transport	1653954	1654718	-	765	106	324	378	9.48048	26.8495	34.1745
SPP_1894	CP000920.1	amiD	oligopeptide ABC transporter permease AmiD	U	Intracellular trafficking, secretion, and vesicular transport	1756513	1757439	-	927	9825	15068	13798	725.168	1030.45	1029.46
SPP_1895	CP000920.1	amiC	oligopeptide ABC transporter permease AmiC	U	Intracellular trafficking, secretion, and vesicular transport	1757439	1758935	-	1497	10461	15398	12753	478.121	652.07	589.2
SPP_1996	CP000920.1	SPD_1773	OxaA-like protein precursor	U	Intracellular trafficking, secretion, and vesicular transport	1834713	1835639	+	927	3732	4143	3536	275.453	283.326	263.818
SPP_2046	CP000920.1	secE	preprotein translocase subunit SecE	U	Intracellular trafficking, secretion, and vesicular transport	1872048	1872224	-	177	2963	2745	2170	1145.37	983.153	847.927
SPP_2065	CP000920.1	yajC	preprotein translocase subunit YajC	U	Intracellular trafficking, secretion, and vesicular transport	1891256	1891555	-	300	6820	4880	4421	1555.43	1031.22	1019.23
SPP_2077	CP000920.1	SPD_1850	SpoIIIJ family protein	U	Intracellular trafficking, secretion, and vesicular transport	1903205	1904035	-	831	3076	4443	4687	253.263	338.943	390.091
SPP_2086	CP000920.1	SPD_1858|SPP_2086	hypothetical protein;competence protein ComGF	U	Intracellular trafficking, secretion, and vesicular transport	1907901	1908362	-	462	9	16	8	1.33287	2.19548	1.19762
SPP_2089	CP000920.1	cglC|SPP_2089	competence protein CglC	U	Intracellular trafficking, secretion, and vesicular transport	1908987	1909313	-	327	4	25	7	0.836948	4.84668	1.48055
SPP_2235	CP000920.1	glpF	glycerol uptake facilitator protein	U	Intracellular trafficking, secretion, and vesicular transport	2053285	2053989	-	705	30	38	45	2.91151	3.41701	4.41464
SPP_0101	CP000920.1	plsX	glycerol-3-phosphate acyltransferase PlsX	I	Lipid transport and metabolism	73621	74613	+	993	1691	3576	4635	116.515	228.297	322.829
SPP_0251	CP000920.1	SPD_0185	cardiolipin synthetase	I	Lipid transport and metabolism	214175	215707	+	1533	1790	2204	1842	79.8908	91.1426	83.1035
SPP_0312	CP000920.1	cdsA	phosphatidate cytidylyltransferase	I	Lipid transport and metabolism	261193	261996	+	804	2104	3073	3747	179.051	242.303	322.329
SPP_0419	CP000920.1	mvk	mevalonate kinase	I	Lipid transport and metabolism	375606	376484	+	879	1073	1488	1866	83.5212	107.316	146.823
SPP_0420	CP000920.1	mvaD	diphosphomevalonate decarboxylase	I	Lipid transport and metabolism	376466	377419	+	954	1521	1900	2573	109.085	126.257	186.536
SPP_0421	CP000920.1	mvaK2|SPP_0421	phosphomevalonate kinase	I	Lipid transport and metabolism	377406	378413	+	1008	1095	2155	2671	74.3258	135.531	183.267
SPP_0446	CP000920.1	SPD_0378	enoyl-CoA hydratase	I	Lipid transport and metabolism	400218	401003	+	786	2712	32682	16743	236.077	2635.95	1473.27
SPP_0448	CP000920.1	fabH	3-oxoacyl-ACP synthase	I	Lipid transport and metabolism	401531	402505	+	975	37740	99489	64202	2648.4	6468.78	4554.24
SPP_0449	CP000920.1	acpP	acyl carrier protein	I	Lipid transport and metabolism	402565	402789	+	225	51749	47067	27554	15736.4	13261.3	8469.82
SPP_0451	CP000920.1	fabD	acyl-carrier-protein S-malonyltransferase	I	Lipid transport and metabolism	403875	404795	+	921	2686	20407	11964	199.541	1404.66	898.44
SPP_0453	CP000920.1	fabF	3-oxoacyl-(acyl carrier protein) synthase II	I	Lipid transport and metabolism	405582	406817	+	1236	7801	48420	25893	431.835	2483.47	1448.89
SPP_0454	CP000920.1	accB	acetyl-CoA carboxylase biotin carboxyl carrier protein subunit	I	Lipid transport and metabolism	406820	407305	+	486	3734	21123	11568	525.683	2755.31	1646.24
SPP_0455	CP000920.1	fabZ	(3R)-hydroxymyristoyl-ACP dehydratase	I	Lipid transport and metabolism	407302	407724	+	423	1385	5995	3997	224.024	898.464	653.53
SPP_0456	CP000920.1	accC	acetyl-CoA carboxylase biotin carboxylase subunit	I	Lipid transport and metabolism	407736	409103	+	1368	12643	63831	37311	632.339	2957.99	1886.35
SPP_0457	CP000920.1	accD	acetyl-CoA carboxylase subunit beta	I	Lipid transport and metabolism	409140	410006	+	867	7785	38952	23664	614.364	2848.15	1887.74
SPP_0513	CP000920.1	SPD_0438|SPP_0513	PAP2 family protein	I	Lipid transport and metabolism	460667	461293	+	627	1512	2020	2329	164.995	204.238	256.906
SPP_0686	CP000920.1	SPP_0686	conserved hypothetical protein	I	Lipid transport and metabolism	631538	632155	+	618	717	1277	1380	79.381	130.995	154.441
SPP_0838	CP000920.1	SPD_0727	hypothetical protein	I	Lipid transport and metabolism	764428	765159	+	732	2452	5025	5517	229.19	435.188	521.271
SPP_0839	CP000920.1	SPD_0728	hypothetical protein	I	Lipid transport and metabolism	765205	765408	+	204	315	669	824	105.649	207.897	279.363
SPP_0859	CP000920.1	SPD_0745	glycerol-3-phosphate acyltransferase PlsY	I	Lipid transport and metabolism	779165	779806	-	642	2379	4823	3465	253.539	476.249	373.285
SPP_1048	CP000920.1	SPD_0926	hypothetical protein	I	Lipid transport and metabolism	960216	961100	+	885	1348	1544	1367	104.216	110.6	106.831
SPP_1062	CP000920.1	SPP_1062	NAD binding domain of 6-phosphogluconate dehydrogenase family	I	Lipid transport and metabolism	971152	972021	+	870	28	32	26	2.20204	2.33175	2.06693
SPP_1352	CP000920.1	SPD_1165	hypothetical protein	I	Lipid transport and metabolism	1262456	1262944	-	489	3403	5590	4593	476.145	724.694	649.62
SPP_1427	CP000920.1	SPD_1239	acyl-ACP thioesterase	I	Lipid transport and metabolism	1333139	1333876	-	738	688	1387	1578	63.7849	119.144	147.885
SPP_1645	CP000920.1	SPD_1437	acyltransferase domain-containing protein	I	Lipid transport and metabolism	1519572	1520321	+	750	889	791	848	81.1011	66.8601	78.2
SPP_1715	CP000920.1	acpS	4'-phosphopantetheinyl transferase	I	Lipid transport and metabolism	1595472	1595834	-	363	870	1435	1841	163.983	250.609	350.767
SPP_1744	CP000920.1	mvaS	hydroxymethylglutaryl-CoA synthase	I	Lipid transport and metabolism	1622307	1623503	-	1197	6312	4888	7034	360.794	258.874	406.425
SPP_1945	CP000920.1	SPD_1719	PAP2 family protein	I	Lipid transport and metabolism	1790363	1790866	-	504	113	201	182	15.3403	25.2823	24.9754
SPP_2095	CP000920.1	SPD_1867	hypothetical protein	I	Lipid transport and metabolism	1914337	1916154	-	1818	5448	5787	6590	205.036	201.795	250.705
SPP_2146	CP000920.1	gpsA	NAD(P)H-dependent glycerol-3-phosphate dehydrogenase	I	Lipid transport and metabolism	1955619	1956635	+	1017	3180	3947	4407	213.94	246.036	299.705
SPP_2274	CP000920.1	pgsA	CDP-diacylglycerol--glycerol-3-phosphate 3-phosphatidyltransferase	I	Lipid transport and metabolism	2091384	2091929	-	546	1765	2296	2346	221.176	266.582	297.172
SPP_0012	CP000920.1	hpt	hypoxanthine-guanine phosphoribosyltransferase	F	Nucleotide transport and metabolism	11812	12354	+	543	14671	9452	8235	1848.61	1103.51	1048.9
SPP_0027	CP000920.1	purA	adenylosuccinate synthetase	F	Nucleotide transport and metabolism	22790	24118	+	1329	20441	17451	19311	1052.36	832.429	1004.97
SPP_0085	CP000920.1	SPD_0025	cytidine/deoxycytidylate deaminase family protein	F	Nucleotide transport and metabolism	59810	60277	+	468	155	239	157	22.6606	32.3746	23.202
SPP_0086	CP000920.1	dut	deoxyuridine 5'-triphosphate nucleotidohydrolase	F	Nucleotide transport and metabolism	60464	60907	+	444	240	502	511	36.984	71.6758	79.5994
SPP_0092	CP000920.1	prsA	ribose-phosphate pyrophosphokinase	F	Nucleotide transport and metabolism	64338	65306	+	969	11759	8845	12100	830.296	578.663	863.642
SPP_0109	CP000920.1	purC	phosphoribosylaminoimidazole-succinocarboxamide synthase	F	Nucleotide transport and metabolism	80021	80728	+	708	20	104	230	1.93278	9.31219	22.4681
SPP_0110	CP000920.1	SPD_0052	phosphoribosylformylglycinamidine synthase	F	Nucleotide transport and metabolism	80930	84655	+	3726	65	308	611	1.19359	5.24034	11.3415
SPP_0111	CP000920.1	purF	amidophosphoribosyltransferase	F	Nucleotide transport and metabolism	84748	86190	+	1443	29	163	360	1.37505	7.16099	17.2547
SPP_0112	CP000920.1	purM	phosphoribosylaminoimidazole synthetase	F	Nucleotide transport and metabolism	86227	87249	+	1023	32	214	380	2.14023	13.2614	25.6909
SPP_0113	CP000920.1	purN	phosphoribosylglycinamide formyltransferase	F	Nucleotide transport and metabolism	87246	87791	+	546	21	69	155	2.63156	8.0114	19.6341
SPP_0115	CP000920.1	purH	bifunctional phosphoribosylaminoimidazolecarboxamide formyltransferase/IMP cyclohydrolase;bifunctional purine biosynthesis protein PurH	F	Nucleotide transport and metabolism	88409	89956	+	1548	280	596	1051	12.3758	24.4077	46.9574
SPP_0116	CP000920.1	purD	phosphoribosylamine--glycine ligase	F	Nucleotide transport and metabolism	90078	91340	+	1263	45	184	299	2.43778	9.23563	16.3734
SPP_0118	CP000920.1	purE	phosphoribosylaminoimidazole carboxylase catalytic subunit	F	Nucleotide transport and metabolism	91743	92231	+	489	16	72	98	2.23871	9.33417	13.8608
SPP_0119	CP000920.1	purK	phosphoribosylaminoimidazole carboxylase ATPase subunit	F	Nucleotide transport and metabolism	92218	93309	+	1092	302	909	905	18.9221	52.7707	57.3189
SPP_0121	CP000920.1	purB	adenylosuccinate lyase	F	Nucleotide transport and metabolism	93609	94907	+	1299	3465	5175	6147	182.507	252.553	327.285
SPP_0136	CP000920.1	SPD_0074|SPP_0136	phosphorylase Pnp/Udp family protein;phosphorylase Pnp/Udp family	F	Nucleotide transport and metabolism	109773	110537	+	765	680	2114	2026	60.8182	175.184	183.168
SPP_0172	CP000920.1	argG	argininosuccinate synthase	F	Nucleotide transport and metabolism	143394	143813	+	420	68	74	81	11.0776	11.1695	13.3385
SPP_0187	CP000920.1	SPD_0128|SPP_0187	MutT/nudix family protein	F	Nucleotide transport and metabolism	156704	157159	+	456	829	1473	1137	124.387	204.781	172.452
SPP_0227	CP000920.1	SPD_0160	flavoprotein NrdI	F	Nucleotide transport and metabolism	191225	191695	+	471	723	739	755	105.028	99.4662	110.866
SPP_0254	CP000920.1	nrdD	anaerobic ribonucleoside-triphosphate reductase	F	Nucleotide transport and metabolism	217617	219830	+	2214	3100	8351	11566	95.801	239.118	361.308
SPP_0258	CP000920.1	SPD_0191|SPP_0258	hypothetical protein;phosphoribulokinase / Uridine kinase family	F	Nucleotide transport and metabolism	221112	221729	+	618	373	1786	2501	41.2959	183.208	279.896
SPP_0281	CP000920.1	adk	adenylate kinase	F	Nucleotide transport and metabolism	233503	234141	+	639	11104	10922	9782	1188.95	1083.56	1058.76
SPP_0341	CP000920.1	folE	GTP cyclohydrolase I	F	Nucleotide transport and metabolism	296905	297459	+	555	1105	2290	3260	136.225	261.574	406.253
SPP_0342	CP000920.1	sulD	bifunctional folate synthesis protein	F	Nucleotide transport and metabolism	297502	298314	+	813	1276	3702	4502	107.386	288.667	382.99
SPP_0375	CP000920.1	luxS	S-ribosylhomocysteinase	F	Nucleotide transport and metabolism	328923	329405	-	483	1413	1197	1363	200.162	157.108	195.173
SPP_0384	CP000920.1	cps2B|SPP_0384	tyrosine-protein phosphatase CpsB	F	Nucleotide transport and metabolism	337092	337823	+	732	22059	26790	21471	2061.87	2320.14	2028.68
SPP_0386	CP000920.1	cps2D|SPP_0386	tyrosine-protein kinase Cps2D cytosolic ATPase;tyrosine-protein kinase CpsD	F	Nucleotide transport and metabolism	338534	339199	+	666	15372	24898	17848	1579.22	2369.97	1853.48
SPP_0422	CP000920.1	fni	isopentenyl pyrophosphate isomerase	F	Nucleotide transport and metabolism	378397	379407	+	1011	1621	2942	3641	109.703	184.477	249.082
SPP_0458	CP000920.1	accA	acetyl-CoA carboxylase subunit alpha	F	Nucleotide transport and metabolism	410003	410770	+	768	7993	41741	26784	712.09	3445.51	2412.05
SPP_0477	CP000920.1	ilvC	ketol-acid reductoisomerase	F	Nucleotide transport and metabolism	425488	426510	+	1023	2225	3724	3732	148.813	230.773	252.312
SPP_0518	CP000920.1	pyrG	CTP synthetase	F	Nucleotide transport and metabolism	463269	464876	+	1608	3711	4205	5141	157.903	165.78	221.123
SPP_0521	CP000920.1	pgk	phosphoglycerate kinase	F	Nucleotide transport and metabolism	472389	473585	+	1197	4232	7936	10728	241.901	420.3	619.864
SPP_0584	CP000920.1	SPP_0584	shikimate kinase	F	Nucleotide transport and metabolism	521691	522269	+	579	498	1567	1747	58.8487	171.57	208.683
SPP_0619	CP000920.1	fba	fructose-bisphosphate aldolase	F	Nucleotide transport and metabolism	559884	560765	+	882	22337	19528	27937	1732.78	1403.59	2190.7
SPP_0690	CP000920.1	thyA	thymidylate synthase	F	Nucleotide transport and metabolism	634385	635224	+	840	1730	1669	2067	140.914	125.959	170.19
SPP_0710	CP000920.1	pyrF	orotidine 5'-phosphate decarboxylase	F	Nucleotide transport and metabolism	652404	653105	+	702	777	887	1080	75.7304	80.1011	106.404
SPP_0711	CP000920.1	pyrE	orotate phosphoribosyltransferase	F	Nucleotide transport and metabolism	653139	653771	+	633	893	1014	1046	96.5237	101.551	114.288
SPP_0728	CP000920.1	thiM	hydroxyethylthiazole kinase	F	Nucleotide transport and metabolism	665616	666398	+	783	479	1455	991	41.8562	117.802	87.5354
SPP_0735	CP000920.1	SPD_0630|SPP_0735	hydroxyethylthiazole kinase	F	Nucleotide transport and metabolism	671418	672221	+	804	162	221	200	13.7862	17.4256	17.2047
SPP_0751	CP000920.1	SPD_0644|SPP_0751	MutT/nudix family protein	F	Nucleotide transport and metabolism	684636	685058	-	423	490	886	878	79.2578	132.784	143.558
SPP_0755	CP000920.1	SPD_0648	cytidine and deoxycytidylate deaminase family protein	F	Nucleotide transport and metabolism	687891	688358	+	468	611	476	710	89.3267	64.4782	104.926
SPP_0756	CP000920.1	upp	uracil phosphoribosyltransferase	F	Nucleotide transport and metabolism	688424	689074	+	651	15691	10076	13162	1649.13	981.203	1398.34
SPP_0771	CP000920.1	SPD_0663	ATP-dependent RNA helicase	F	Nucleotide transport and metabolism	702266	703609	+	1344	8243	5413	6701	419.635	255.323	344.836
SPP_0773	CP000920.1	pyrDa	dihydroorotate dehydrogenase 1A	F	Nucleotide transport and metabolism	705729	706664	+	936	8767	10294	12825	640.857	697.204	947.662
SPP_0788	CP000920.1	SPD_0680	hypothetical protein	F	Nucleotide transport and metabolism	717517	717855	+	339	2715	2359	2344	547.969	441.144	478.222
SPP_0803	CP000920.1	SPD_0696|SPP_0803	MutT/nudix family protein	F	Nucleotide transport and metabolism	729933	730433	+	501	792	1594	1601	108.162	201.698	221.017
SPP_0808	CP000920.1	ciaH	sensor histidine kinase CiaH	F	Nucleotide transport and metabolism	735137	736471	+	1335	3811	8571	6710	195.319	407.007	347.627
SPP_0832	CP000920.1	folD	bifunctional 510-methylene-tetrahydrofolate dehydrogenase/ 510-methylene-tetrahydrofolate cyclohydrolase	F	Nucleotide transport and metabolism	758501	759379	+	879	1958	3133	2789	152.409	225.956	219.448
SPP_0834	CP000920.1	rpiA	ribose-5-phosphate isomerase A	F	Nucleotide transport and metabolism	760675	761358	+	684	547	1724	2020	54.7164	159.784	204.252
SPP_0835	CP000920.1	deoB	phosphopentomutase	F	Nucleotide transport and metabolism	761372	762583	+	1212	1190	2580	3519	67.1785	134.949	200.812
SPP_0837	CP000920.1	SPD_0726	purine nucleoside phosphorylase	F	Nucleotide transport and metabolism	763143	763952	+	810	1188	2643	3299	100.35	206.854	281.689
SPP_0842	CP000920.1	deoD	purine nucleoside phosphorylase	F	Nucleotide transport and metabolism	766603	767313	+	711	1661	1916	2337	159.84	170.835	227.332
SPP_0843	CP000920.1	SPD_0731	topology modulation protein	F	Nucleotide transport and metabolism	767336	767860	-	525	1038	785	854	135.277	94.7899	112.505
SPP_0845	CP000920.1	coaA	pantothenate kinase	F	Nucleotide transport and metabolism	768217	769137	-	921	863	715	825	64.1117	49.2151	61.9536
SPP_0848	CP000920.1	pdp	pyrimidine-nucleoside phosphorylase	F	Nucleotide transport and metabolism	770533	771810	+	1278	1454	3514	4323	77.843	174.31	233.952
SPP_0849	CP000920.1	deoC	deoxyribose-phosphate aldolase	F	Nucleotide transport and metabolism	771828	772490	+	663	778	1676	2098	80.2883	160.255	218.859
SPP_0850	CP000920.1	cdd1	cytidine deaminase	F	Nucleotide transport and metabolism	772477	772866	+	390	927	1942	2617	162.63	315.672	464.1
SPP_0889	CP000920.1	thiI	thiamine biosynthesis protein ThiI	F	Nucleotide transport and metabolism	810729	811943	+	1215	1658	1940	1849	93.3672	101.223	105.253
SPP_0904	CP000920.1	pfkA	6-phosphofructokinase	F	Nucleotide transport and metabolism	829865	830872	+	1008	20458	21768	32972	1388.64	1369.02	2262.33
SPP_0929	CP000920.1	SPD_0814	agmatine deiminase	F	Nucleotide transport and metabolism	853711	854796	+	1086	3454	6070	4587	217.61	354.332	292.127
SPP_0938	CP000920.1	proB	gamma-glutamyl kinase	F	Nucleotide transport and metabolism	862361	863470	+	1110	898	2799	2518	55.3528	159.857	156.893
SPP_0939	CP000920.1	proA	gamma-glutamyl phosphate reductase	F	Nucleotide transport and metabolism	863480	864742	+	1263	1542	3704	3351	83.5347	185.917	183.503
SPP_0941	CP000920.1	tmk	thymidylate kinase	F	Nucleotide transport and metabolism	865763	866401	+	639	999	1668	1882	106.967	165.481	203.7
SPP_0951	CP000920.1	pyrH	uridylate kinase	F	Nucleotide transport and metabolism	872872	873609	+	738	5316	8729	9172	492.85	749.825	859.567
SPP_0969	CP000920.1	pyrK	dihydroorotate dehydrogenase electron transfer subunit	F	Nucleotide transport and metabolism	886826	887626	+	801	600	748	593	51.2513	59.1999	51.2029
SPP_0970	CP000920.1	pyrDb	dihydroorotate dehydrogenase 1B	F	Nucleotide transport and metabolism	887637	888575	+	939	272	511	435	19.8194	34.4991	32.0402
SPP_1024	CP000920.1	tdk	thymidine kinase	F	Nucleotide transport and metabolism	938500	939099	+	600	1849	1487	1631	210.849	157.113	188.007
SPP_1030	CP000920.1	glyA	serine hydroxymethyltransferase	F	Nucleotide transport and metabolism	942577	943833	+	1257	7668	13361	11960	417.381	673.838	658.064
SPP_1087	CP000920.1	murA1	UDP-N-acetylglucosamine 1-carboxyvinyltransferase	F	Nucleotide transport and metabolism	996195	997454	+	1260	5009	11727	12138	271.999	590.022	666.268
SPP_1100	CP000920.1	prs2	ribose-phosphate pyrophosphokinase	F	Nucleotide transport and metabolism	1007685	1008644	-	960	4589	5386	5824	327.064	355.67	419.587
SPP_1103	CP000920.1	ppnK	inorganic polyphosphate/ATP-NAD kinase	F	Nucleotide transport and metabolism	1010109	1010927	+	819	755	1274	1758	63.0738	98.6137	148.459
SPP_1126	CP000920.1	glgB	glycogen branching protein	F	Nucleotide transport and metabolism	1032539	1034467	+	1929	425	1210	1324	15.0745	39.7654	47.4709
SPP_1127	CP000920.1	glgC	glucose-1-phosphate adenylyltransferase	F	Nucleotide transport and metabolism	1034457	1035599	+	1143	454	1264	1453	27.1766	70.1056	87.9208
SPP_1129	CP000920.1	glgA	glycogen synthase	F	Nucleotide transport and metabolism	1036725	1038158	+	1434	974	1366	1565	46.4725	60.3884	75.4809
SPP_1133	CP000920.1	eno	phosphopyruvate hydratase	F	Nucleotide transport and metabolism	1040593	1041897	+	1305	73152	85830	105701	3835.32	4169.47	5601.97
SPP_1209	CP000920.1	pyrC	dihydroorotase	F	Nucleotide transport and metabolism	1129971	1131239	-	1269	1313	2838	3556	70.7928	141.776	193.808
SPP_1210	CP000920.1	mutX	Mutator mutT protein (78-dihydro-8-oxoguanine-triphosphatase) (8-oxo-dGTPase)	F	Nucleotide transport and metabolism	1131252	1131716	-	465	516	1325	1580	75.9247	180.64	235.005
SPP_1223	CP000920.1	nrdE	ribonucleotide-diphosphate reductase subunit alpha	F	Nucleotide transport and metabolism	1144908	1147067	+	2160	11813	17447	23642	374.19	512.058	757.012
SPP_1224	CP000920.1	nrdF	ribonucleotide-diphosphate reductase subunit beta	F	Nucleotide transport and metabolism	1147255	1148217	+	963	5521	7794	9672	392.263	513.081	694.644
SPP_1231	CP000920.1	lacD	tagatose 16-diphosphate aldolase	F	Nucleotide transport and metabolism	1154476	1155456	-	981	1370	1640	2048	95.5515	105.981	144.389
SPP_1232	CP000920.1	lacC	tagatose-6-phosphate kinase	F	Nucleotide transport and metabolism	1155458	1156387	-	930	807	1399	1656	59.3713	95.3645	123.154
SPP_1249	CP000920.1	udk	uridine kinase	F	Nucleotide transport and metabolism	1168194	1168832	-	639	2475	4165	4541	265.009	413.205	491.499
SPP_1267	CP000920.1	fhs	formate--tetrahydrofolate ligase	F	Nucleotide transport and metabolism	1184665	1186335	-	1671	1739	2471	4105	71.2048	93.745	169.906
SPP_1272	CP000920.1	SPD_1092	MutT/nudix family protein	F	Nucleotide transport and metabolism	1189697	1190164	-	468	1128	1304	1252	164.911	176.638	185.025
SPP_1280	CP000920.1	zwf	glucose-6-phosphate 1-dehydrogenase	F	Nucleotide transport and metabolism	1197510	1198997	+	1488	14552	11746	9372	669.123	500.425	435.614
SPP_1287	CP000920.1	guaC	guanosine 5'-monophosphate oxidoreductase	F	Nucleotide transport and metabolism	1206489	1207475	-	987	10405	6324	7029	721.292	406.188	492.548
SPP_1308	CP000920.1	SPD_1126	zinc-containing alcohol dehydrogenase	F	Nucleotide transport and metabolism	1224078	1225100	-	1023	5961	10837	11781	398.685	671.561	796.487
SPP_1309	CP000920.1	ispD	2-C-methyl-D-erythritol 4-phosphate cytidylyltransferase	F	Nucleotide transport and metabolism	1225105	1225812	-	708	3960	8005	8072	382.691	716.77	788.533
SPP_1313	CP000920.1	carB	carbamoyl phosphate synthase large subunit	F	Nucleotide transport and metabolism	1229534	1232710	-	3177	12807	13541	13267	275.814	270.2	288.82
SPP_1314	CP000920.1	carA	carbamoyl phosphate synthase small subunit	F	Nucleotide transport and metabolism	1233023	1234102	-	1080	3071	4423	3841	194.555	259.624	245.976
SPP_1315	CP000920.1	pyrB	aspartate carbamoyltransferase catalytic subunit	F	Nucleotide transport and metabolism	1234152	1235075	-	924	2651	3247	2786	196.302	222.773	208.536
SPP_1316	CP000920.1	pyrR	bifunctional pyrimidine regulatory protein PyrR/uracil phosphoribosyltransferase	F	Nucleotide transport and metabolism	1235094	1235615	-	522	1868	2288	2043	244.846	277.867	270.689
SPP_1325	CP000920.1	uraA	uracil-xanthine permease	F	Nucleotide transport and metabolism	1241847	1243130	+	1284	2761	2084	1837	147.125	102.893	98.9501
SPP_1351	CP000920.1	cdd2	cytidine deaminase	F	Nucleotide transport and metabolism	1261761	1262168	-	408	274	711	858	45.949	110.474	145.445
SPP_1375	CP000920.1	SPD_1190|SPP_1375	chlorohydrolase	F	Nucleotide transport and metabolism	1280059	1281480	-	1422	3235	4065	2944	155.654	181.223	143.189
SPP_1380	CP000920.1	thrB	homoserine kinase	F	Nucleotide transport and metabolism	1286431	1287300	-	870	2815	4107	3518	221.383	299.266	279.672
SPP_1390	CP000920.1	aroK	shikimate kinase	F	Nucleotide transport and metabolism	1297509	1297985	-	477	962	2753	2710	137.988	365.881	392.937
SPP_1391	CP000920.1	aroA	3-phosphoshikimate 1-carboxyvinyltransferase	F	Nucleotide transport and metabolism	1297978	1299261	-	1284	2808	5632	6045	149.63	278.067	325.614
SPP_1394	CP000920.1	aroC	chorismate synthase	F	Nucleotide transport and metabolism	1300815	1301981	-	1167	2172	3529	4101	127.343	191.705	243.047
SPP_1395	CP000920.1	aroB	3-dehydroquinate synthase	F	Nucleotide transport and metabolism	1301991	1303058	-	1068	1258	2846	3345	80.5927	168.933	216.619
SPP_1396	CP000920.1	aroE	shikimate 5-dehydrogenase	F	Nucleotide transport and metabolism	1303077	1303931	-	855	1870	3636	4150	149.645	269.594	335.702
SPP_1432	CP000920.1	hprK	HPr kinase/phosphorylase	F	Nucleotide transport and metabolism	1336665	1337600	-	936	4051	6842	8546	296.123	463.403	631.479
SPP_1434	CP000920.1	nagB	glucosamine-6-phosphate isomerase	F	Nucleotide transport and metabolism	1338046	1338753	-	708	1204	2060	2328	116.353	184.453	227.416
SPP_1435	CP000920.1	queA	S-adenosylmethionine--tRNA ribosyltransferase-isomerase	F	Nucleotide transport and metabolism	1338904	1339932	+	1029	786	1378	1231	52.2629	84.8957	82.7399
SPP_1438	CP000920.1	nadE	NAD synthetase	F	Nucleotide transport and metabolism	1343343	1344167	-	825	842	1842	2081	69.8304	141.543	174.458
SPP_1466	CP000920.1	guaA	GMP synthase	F	Nucleotide transport and metabolism	1364428	1365990	-	1563	34466	27623	31757	1508.75	1120.38	1405.25
SPP_1487	CP000920.1	SPD_1296	glutamine amidotransferase subunit PdxT	F	Nucleotide transport and metabolism	1379527	1380108	-	582	3003	2908	4754	353.036	316.755	564.948
SPP_1526	CP000920.1	atpC	F0F1 ATP synthase subunit epsilon	F	Nucleotide transport and metabolism	1412364	1412783	-	420	11338	10592	13901	1847.03	1598.75	2289.12
SPP_1527	CP000920.1	atpD	F0F1 ATP synthase subunit beta	F	Nucleotide transport and metabolism	1412794	1414200	-	1407	32892	45650	61705	1599.49	2056.83	3033.18
SPP_1528	CP000920.1	atpG	F0F1 ATP synthase subunit gamma	F	Nucleotide transport and metabolism	1414286	1415164	-	879	19453	21972	27459	1514.2	1584.65	2160.57
SPP_1529	CP000920.1	atpA	F0F1 ATP synthase subunit alpha	F	Nucleotide transport and metabolism	1415180	1416685	-	1506	31493	30876	41224	1430.79	1299.71	1893.2
SPP_1530	CP000920.1	atpH	F0F1 ATP synthase subunit delta	F	Nucleotide transport and metabolism	1416700	1417236	-	537	12090	14093	14465	1540.42	1663.72	1863.01
SPP_1531	CP000920.1	atpF	F0F1 ATP synthase subunit B	F	Nucleotide transport and metabolism	1417236	1417730	-	495	13038	13596	12711	1802.15	1741.24	1776.01
SPP_1533	CP000920.1	atpE	F0F1 ATP synthase subunit C	F	Nucleotide transport and metabolism	1418495	1418695	-	201	12399	9848	11578	4220.62	3106.02	3983.91
SPP_1597	CP000920.1	tpiA	triosephosphate isomerase	F	Nucleotide transport and metabolism	1478686	1479444	-	759	14464	18029	21056	1303.87	1505.85	1918.7
SPP_1600	CP000920.1	apt	adenine phosphoribosyltransferase	F	Nucleotide transport and metabolism	1481354	1481866	-	513	4758	4681	5545	634.59	578.46	747.578
SPP_1607	CP000920.1	SPD_1413	ATP-dependent RNA helicase	F	Nucleotide transport and metabolism	1486420	1487994	-	1575	19872	13029	10214	863.271	524.424	448.526
SPP_1624	CP000920.1	cmk	cytidylate kinase	F	Nucleotide transport and metabolism	1500518	1501189	-	672	3888	3602	4332	395.861	339.802	445.853
SPP_1637	CP000920.1	tkt1	transketolase	F	Nucleotide transport and metabolism	1510100	1512070	-	1971	596	909	763	20.6893	29.2368	26.7738
SPP_1687	CP000920.1	SPD_1482|SPP_1687	MutT/nudix family protein	F	Nucleotide transport and metabolism	1561495	1562106	-	612	1299	1624	1951	145.226	168.223	220.484
SPP_1689	CP000920.1	ddl	D-alanyl-alanine synthetase A	F	Nucleotide transport and metabolism	1563550	1564593	-	1044	6234	5478	7258	408.557	332.639	480.827
SPP_1756	CP000920.1	gmk	guanylate kinase	F	Nucleotide transport and metabolism	1633722	1634348	-	627	7321	6611	7346	798.894	668.423	810.318
SPP_1764	CP000920.1	nadD	nicotinic acid mononucleotide adenylyltransferase	F	Nucleotide transport and metabolism	1642944	1643573	-	630	1095	1830	2522	118.921	184.146	276.87
SPP_1776	CP000920.1	SPD_1568|SPP_1776	GTP cyclohydrolase;NADPH-dependent 7-cyano-7-deazaguanine reductase	F	Nucleotide transport and metabolism	1651173	1651706	+	534	132	128	86	16.9129	15.1957	11.1386
SPP_1819	CP000920.1	trpA	tryptophan synthase subunit alpha	F	Nucleotide transport and metabolism	1686644	1687420	-	777	276	485	734	24.3038	39.5706	65.3352
SPP_1820	CP000920.1	trpB	tryptophan synthase subunit beta	F	Nucleotide transport and metabolism	1687413	1688636	-	1224	277	542	1032	15.484	28.0718	58.3137
SPP_1821	CP000920.1	trpF	N-(5'-phosphoribosyl)anthranilate isomerase	F	Nucleotide transport and metabolism	1688614	1689213	-	600	190	513	745	21.6665	54.2023	85.877
SPP_1822	CP000920.1	trpC	indole-3-glycerol-phosphate synthase	F	Nucleotide transport and metabolism	1689200	1689967	-	768	200	380	725	17.8178	31.3671	65.2903
SPP_1823	CP000920.1	trpD	anthranilate phosphoribosyltransferase	F	Nucleotide transport and metabolism	1689964	1690968	-	1005	235	574	896	15.9988	36.2074	61.6615
SPP_1846	CP000920.1	xpt	xanthine phosphoribosyltransferase	F	Nucleotide transport and metabolism	1714181	1714762	+	582	48	75	110	5.64293	8.1694	13.072
SPP_1847	CP000920.1	pbuX	xanthine permease	F	Nucleotide transport and metabolism	1714762	1716024	+	1263	153	286	364	8.28847	14.3554	19.9329
SPP_1853	CP000920.1	galK	galactokinase	F	Nucleotide transport and metabolism	1720745	1721923	-	1179	338	736	2382	19.615	39.5745	139.733
SPP_1880	CP000920.1	SPD_1660	deoxyribonucleotide triphosphate pyrophosphatase/unknown domain fusion protein	F	Nucleotide transport and metabolism	1744309	1745280	-	972	2538	3068	3957	178.653	200.097	281.561
SPP_1979	CP000920.1	ndk	nucleoside diphosphate kinase	F	Nucleotide transport and metabolism	1816848	1817261	-	414	769	1986	1626	127.09	304.11	271.639
SPP_1984	CP000920.1	SPD_1762	DNA-entry nuclease	F	Nucleotide transport and metabolism	1826999	1827823	-	825	1476	2073	2130	122.41	159.293	178.566
SPP_1989	CP000920.1	coaD	phosphopantetheine adenylyltransferase;pantetheine-phosphate adenylyltransferase	F	Nucleotide transport and metabolism	1830659	1831147	-	489	104	1514	1485	14.5516	196.277	210.034
SPP_1991	CP000920.1	asnA	asparagine synthetase AsnA	F	Nucleotide transport and metabolism	1831741	1832733	-	993	16687	17617	23182	1149.78	1124.69	1614.63
SPP_2066	CP000920.1	tkt	transketolase	F	Nucleotide transport and metabolism	1891672	1893648	-	1977	13025	11097	15967	450.772	355.837	558.584
SPP_2080	CP000920.1	ackA	acetate kinase	F	Nucleotide transport and metabolism	1904524	1905714	-	1191	7323	5139	7498	420.691	273.539	435.417
SPP_2096	CP000920.1	tgt	queuine tRNA-ribosyltransferase	F	Nucleotide transport and metabolism	1916255	1917397	-	1143	6406	4855	6051	383.466	269.274	366.145
SPP_2123	CP000920.1	SPD_1895	cytidine/deoxycytidylate deaminase family protein	F	Nucleotide transport and metabolism	1933008	1933442	-	435	3321	4055	3770	522.355	590.954	599.41
SPP_2125	CP000920.1	pgi	glucose-6-phosphate isomerase	F	Nucleotide transport and metabolism	1935040	1936389	-	1350	25745	22017	24424	1304.8	1033.89	1251.28
SPP_2131	CP000920.1	mutS	DNA mismatch repair protein MutS	F	Nucleotide transport and metabolism	1941785	1944319	-	2535	4238	5888	6815	114.385	147.245	185.934
SPP_2156	CP000920.1	SPD_1927	cation-transporting ATPase E1-E2 family protein	F	Nucleotide transport and metabolism	1967264	1969327	-	2064	12915	14591	16123	428.125	448.154	540.267
SPP_2160	CP000920.1	malP	maltodextrin phosphorylase	F	Nucleotide transport and metabolism	1972845	1975103	-	2259	3274	3785	3864	99.1627	106.219	118.302
SPP_2161	CP000920.1	malQ	4-alpha-glucanotransferase	F	Nucleotide transport and metabolism	1975129	1976646	-	1518	1025	1852	1919	46.1996	77.343	87.433
SPP_2228	CP000920.1	dltA	D-alanine--poly(phosphoribitol) ligase subunit 1	F	Nucleotide transport and metabolism	2046075	2047625	-	1551	2700	5500	5541	119.107	224.803	247.086
SPP_2237	CP000920.1	glpK	glycerol kinase	F	Nucleotide transport and metabolism	2056032	2057540	-	1509	49	69	58	2.22174	2.89876	2.65834
SPP_2272	CP000920.1	cbiO	cobalt transporter ATP-binding subunit	F	Nucleotide transport and metabolism	2089736	2090575	-	840	1914	3569	3512	155.901	269.351	289.166
SPP_2273	CP000920.1	group_2	cobalt transporter ATP-binding subunit	F	Nucleotide transport and metabolism	2090560	2091387	-	828	3238	4993	4842	267.567	382.281	404.452
SPP_2280	CP000920.1	guaB	inosine 5'-monophosphate dehydrogenase	F	Nucleotide transport and metabolism	2097011	2098489	-	1479	17879	17604	20995	827.106	754.562	981.793
SPP_0013	CP000920.1	ftsH	cell division protein FtsH	O	Posttranslational modification, protein turnover, chaperones	12370	14328	+	1959	36296	30574	30113	1267.68	989.395	1063.14
SPP_0195	CP000920.1	SPD_0134|SPP_0195	hypothetical protein;glycoprotein endopeptidase	O	Posttranslational modification, protein turnover, chaperones	162698	163381	+	684	1019	873	1124	101.931	80.9115	113.653
SPP_0349	CP000920.1	SPD_0286	glutathione peroxidase	O	Posttranslational modification, protein turnover, chaperones	303734	304210	-	477	182	290	243	26.1059	38.5418	35.2338
SPP_0373	CP000920.1	clpL	ATP-dependent Clp protease ATP-binding subunit	O	Posttranslational modification, protein turnover, chaperones	325963	328068	+	2106	3368	4799	5965	109.421	144.459	195.895
SPP_0434	CP000920.1	lepB	signal peptidase I	O	Posttranslational modification, protein turnover, chaperones	388330	388944	-	615	2329	2179	2093	259.108	224.613	235.378
SPP_0440	CP000920.1	SPD_0373	hypothetical protein	O	Posttranslational modification, protein turnover, chaperones	395085	395633	+	549	411	456	657	51.2219	52.6556	82.7685
SPP_0538	CP000920.1	dnaK	molecular chaperone DnaK	O	Posttranslational modification, protein turnover, chaperones	489950	491773	+	1824	9931	40834	39569	372.524	1419.22	1500.38
SPP_0631	CP000920.1	SPD_0537|SPP_0631	hypothetical protein;matrixin family	O	Posttranslational modification, protein turnover, chaperones	573277	573978	+	702	597	1544	1506	58.1866	139.432	148.375
SPP_0678	CP000920.1	ccdA1	cytochrome c-type biogenesis protein CcdA	O	Posttranslational modification, protein turnover, chaperones	618255	618965	+	711	51	133	182	4.9078	11.8586	17.7041
SPP_0680	CP000920.1	msrAB2|SPP_0680	bifunctional methionine sulfoxide reductase A/B;peptide methionine sulfoxide reductase MsrA/msrB	O	Posttranslational modification, protein turnover, chaperones	619562	620674	+	1113	163	382	512	10.0202	21.7581	31.8161
SPP_0810	CP000920.1	SPD_0704|SPP_0810	hypothetical protein;protease	O	Posttranslational modification, protein turnover, chaperones	736932	737861	+	930	3523	2924	3794	259.189	199.318	282.154
SPP_0828	CP000920.1	clpE	ATP-dependent Clp protease ATP-binding subunit ClpE	O	Posttranslational modification, protein turnover, chaperones	754044	756302	-	2259	7182	11687	11474	217.528	327.973	351.294
SPP_0867	CP000920.1	pcp	pyrrolidone-carboxylate peptidase	O	Posttranslational modification, protein turnover, chaperones	788379	789023	+	645	2972	3804	4200	315.265	373.88	450.362
SPP_0875	CP000920.1	sufC	FeS assembly ATPase SufC	O	Posttranslational modification, protein turnover, chaperones	793606	794376	+	771	8125	11404	8809	721.033	937.68	790.213
SPP_0876	CP000920.1	sufD	hypothetical protein	O	Posttranslational modification, protein turnover, chaperones	794404	795666	+	1263	7791	9626	8487	422.062	483.164	464.754
SPP_0879	CP000920.1	sufB	FeS assembly protein SufB	O	Posttranslational modification, protein turnover, chaperones	797384	798796	+	1413	5994	6293	3953	290.242	282.337	193.489
SPP_0982	CP000920.1	smpB	SsrA-binding protein	O	Posttranslational modification, protein turnover, chaperones	899897	900364	+	468	751	2130	1605	109.794	288.526	237.193
SPP_0987	CP000920.1	group_1	foldase protein PrsA	O	Posttranslational modification, protein turnover, chaperones	904869	905810	+	942	8164	14357	8796	592.977	966.195	645.812
SPP_1005	CP000920.1	ccdA2	cytochrome c-type biogenesis protein CcdA	O	Posttranslational modification, protein turnover, chaperones	917885	918592	+	708	1414	1558	1409	136.648	139.504	137.642
SPP_1047	CP000920.1	SPD_0925	hydrolase	O	Posttranslational modification, protein turnover, chaperones	959250	960104	+	855	316	455	409	25.2876	33.7363	33.0849
SPP_1054	CP000920.1	SPP_1054|SPD_0931	signal recognition particle GTPase;hypothetical protein	O	Posttranslational modification, protein turnover, chaperones	964649	965410	+	762	925	1858	1524	83.0564	154.576	138.325
SPP_1189	CP000920.1	SPP_1189	signal recognition particle GTPase	O	Posttranslational modification, protein turnover, chaperones	1108227	1108997	+	771	220	347	292	19.5234	28.5317	26.1939
SPP_1222	CP000920.1	nrdH	glutaredoxin-like protein NrdH	O	Posttranslational modification, protein turnover, chaperones	1144609	1144827	+	219	3595	2910	3942	1123.16	842.366	1244.93
SPP_1322	CP000920.1	htpX	heat shock protein HtpX	O	Posttranslational modification, protein turnover, chaperones	1239325	1240224	-	900	4425	4745	5978	336.401	334.23	459.394
SPP_1378	CP000920.1	msrAB1	bifunctional methionine sulfoxide reductase A/B	O	Posttranslational modification, protein turnover, chaperones	1285107	1286045	-	939	3522	5372	3875	256.631	362.679	285.416
SPP_1449	CP000920.1	SPD_1258	peptidase U32 family protein	O	Posttranslational modification, protein turnover, chaperones	1349827	1351113	-	1287	5259	5658	5194	279.583	278.7	279.123
SPP_1575	CP000920.1	SPD_1382	glutathione S-transferase	O	Posttranslational modification, protein turnover, chaperones	1455573	1456364	-	792	7883	10364	7249	681.008	829.572	633.031
SPP_1592	CP000920.1	clpX	ATP-dependent protease ATP-binding subunit ClpX	O	Posttranslational modification, protein turnover, chaperones	1474058	1475290	-	1233	7781	9850	12910	431.776	506.437	724.161
SPP_1666	CP000920.1	pepO	endopeptidase O	O	Posttranslational modification, protein turnover, chaperones	1538069	1539961	-	1893	11332	17773	22870	409.583	595.199	835.579
SPP_1670	CP000920.1	tpx	thiol peroxidase	O	Posttranslational modification, protein turnover, chaperones	1542903	1543394	+	492	2710	3683	2390	376.869	474.557	335.973
SPP_1775	CP000920.1	trx	thioredoxin	O	Posttranslational modification, protein turnover, chaperones	1650554	1650868	+	315	5757	3581	4639	1250.47	720.685	1018.56
SPP_1811	CP000920.1	SPP_1811	conserved hypothetical protein	O	Posttranslational modification, protein turnover, chaperones	1679371	1680267	-	897	71	303	277	5.41567	21.4142	21.3579
SPP_1935	CP000920.1	groEL	chaperonin GroEL	O	Posttranslational modification, protein turnover, chaperones	1783773	1785395	-	1623	12547	28199	33432	528.941	1101.46	1424.68
SPP_2188	CP000920.1	SPD_1962	hypothetical protein	O	Posttranslational modification, protein turnover, chaperones	2001352	2002359	+	1008	1371	950	1093	93.06	59.7468	74.9949
SPP_2207	CP000920.1	SPD_1984	hypersensitive-induced reaction protein 4	O	Posttranslational modification, protein turnover, chaperones	2022880	2023779	-	900	8132	5454	5271	618.217	384.171	405.063
SPP_2240	CP000920.1	hslO	Hsp33-like chaperonin	O	Posttranslational modification, protein turnover, chaperones	2059291	2060163	+	873	2616	4988	4401	205.026	362.213	348.666
SPP_2248	CP000920.1	SPD_2022	ATP-dependent Clp protease ATP-binding subunit	O	Posttranslational modification, protein turnover, chaperones	2066411	2068843	-	2433	6975	11535	11081	196.15	300.557	314.999
SPP_2295	CP000920.1	SPD_2068	serine protease	O	Posttranslational modification, protein turnover, chaperones	2109869	2111050	+	1182	2686	16542	6385	155.48	887.202	373.607
SPP_0001	CP000920.1	dnaA	chromosomal replication initiation protein	L	Replication, recombination and repair	197	1558	+	1362	4643	6542	4997	233.242	304.499	253.749
SPP_0002	CP000920.1	dnaN	DNA polymerase III subunit beta	L	Replication, recombination and repair	1717	2853	+	1137	4004	5071	4524	240.946	282.739	275.191
SPP_0003	CP000920.1	SPD_0003	hypothetical protein	L	Replication, recombination and repair	2918	3112	+	195	401	770	558	140.701	250.327	197.912
SPP_0006	CP000920.1	mfd	transcription-repair coupling factor	L	Replication, recombination and repair	4952	8461	+	3510	10274	11155	9603	200.271	201.472	189.222
SPP_0022	CP000920.1	SPP_0022	transposase	L	Replication, recombination and repair	20422	20751	+	330	809	1118	800	167.734	214.773	167.667
SPP_0028	CP000920.1	SPP_0028	integrase	L	Replication, recombination and repair	24350	25498	-	1149	1181	1740	1565	70.326	96.0022	94.2034
SPP_0043	CP000920.1	SPP_0043	gp19	L	Replication, recombination and repair	31370	32206	+	837	0	3	0	0	0.227221	0
SPP_0045	CP000920.1	SPP_0045	gp21	L	Replication, recombination and repair	32475	33116	+	642	0	3	1	0	0.296236	0.10773
SPP_0059	CP000920.1	SPP_0059	conserved hypothetical protein	L	Replication, recombination and repair	38326	38718	+	393	3	4	5	0.522294	0.645237	0.879933
SPP_0088	CP000920.1	radA	DNA repair protein RadA	L	Replication, recombination and repair	61537	62799	+	1263	657	1584	1880	35.5916	79.5067	102.95
SPP_0095	CP000920.1	SPD_0038	DNA polymerase I	L	Replication, recombination and repair	67011	69644	+	2634	7373	11922	12720	191.52	286.936	333.998
SPP_0100	CP000920.1	recO	DNA repair protein RecO	L	Replication, recombination and repair	72854	73624	+	771	1217	2611	2929	108	214.686	262.747
SPP_0103	CP000920.1	SPP_0103	mobile genetic element	L	Replication, recombination and repair	74895	75188	+	294	483	1002	1057	112.405	216.059	248.656
SPP_0148	CP000920.1	SPD_0084	IS630-Spn1 transposase Orf1	L	Replication, recombination and repair	120625	120783	+	159	681	606	421	293.046	241.617	183.129
SPP_0200	CP000920.1	SPP_0200	degenerative transposase	L	Replication, recombination and repair	166869	167072	-	204	42	19	32	14.0866	5.90439	10.8491
SPP_0236	CP000920.1	ruvA	Holliday junction DNA helicase RuvA	L	Replication, recombination and repair	200753	201346	+	594	1504	1473	1459	173.24	157.206	169.879
SPP_0242	CP000920.1	uvrA	excinuclease ABC subunit A	L	Replication, recombination and repair	205787	208618	+	2832	2728	6486	7705	65.9079	145.19	188.17
SPP_0247	CP000920.1	SPD_0181	Holliday junction resolvase-like protein	L	Replication, recombination and repair	211194	211613	+	420	5557	12445	10949	905.268	1878.44	1803.01
SPP_0309	CP000920.1	ruvB	Holliday junction DNA helicase RuvB	L	Replication, recombination and repair	258644	259642	+	999	819	2546	3295	56.0925	161.564	228.119
SPP_0323	CP000920.1	polC	DNA polymerase III PolC	L	Replication, recombination and repair	277743	282134	+	4392	4242	7320	8498	66.0837	105.658	133.822
SPP_0324	CP000920.1	SPD_0255|SPP_0324	hypothetical protein;addiction module antitoxin RelB/DinJ family	L	Replication, recombination and repair	282236	282499	+	264	303	1466	1084	78.528	352.032	283.986
SPP_0346	CP000920.1	SPP_0346	integrase/recombinase phage integrase family	L	Replication, recombination and repair	300152	300574	-	423	0	0	0	0	0	0
SPP_0374	CP000920.1	SPP_0374	GBSi1 group II intron maturase	L	Replication, recombination and repair	328506	328856	+	351	189	375	384	36.8418	67.7292	75.6652
SPP_0382	CP000920.1	SPP_0382	Spn1 transposase Orf1	L	Replication, recombination and repair	334994	335392	-	399	1059	978	686	181.597	155.388	118.911
SPP_0395	CP000920.1	SPP_0395	transposase	L	Replication, recombination and repair	348032	348382	-	351	2877	2411	2707	560.814	435.454	533.4
SPP_0403	CP000920.1	SPP_0403	transposase	L	Replication, recombination and repair	353057	353491	+	435	182	307	361	28.6265	44.7405	57.3971
SPP_0408	CP000920.1	recU	Holliday junction-specific endonuclease	L	Replication, recombination and repair	364318	364914	-	597	4006	3908	4001	459.116	414.985	463.518
SPP_0411	CP000920.1	SPD_0341	hypothetical protein	L	Replication, recombination and repair	366392	367549	+	1158	3027	5562	5408	178.85	304.491	322.998
SPP_0418	CP000920.1	SPP_0418	choline binding protein J	L	Replication, recombination and repair	375305	375484	+	180	309	312	268	117.455	109.884	102.976
SPP_0428	CP000920.1	SPP_0428	DNA alkylation repair enzyme truncation	L	Replication, recombination and repair	382414	382590	+	177	91	324	277	35.1766	116.044	108.238
SPP_0431	CP000920.1	SPP_0431	integrase	L	Replication, recombination and repair	383952	384344	+	393	23	45	44	4.00425	7.25892	7.74341
SPP_0433	CP000920.1	SPD_0366	helicase RecD/TraA family protein	L	Replication, recombination and repair	385836	388202	-	2367	1077	1556	1359	31.1318	41.6738	39.7094
SPP_0438	CP000920.1	SPD_0371	MutS2 family protein	L	Replication, recombination and repair	390866	393202	+	2337	6046	8030	8552	177.009	217.825	253.094
SPP_0485	CP000920.1	SPD_0413|SPP_0485	hypothetical protein;conserved domain protein	L	Replication, recombination and repair	434271	434441	-	171	269	578	329	107.632	214.281	133.067
SPP_0487	CP000920.1	SPP_0487	transposase	L	Replication, recombination and repair	434575	435123	-	549	2201	2641	2914	274.305	304.964	367.104
SPP_0491	CP000920.1	dinP	DNA polymerase IV	L	Replication, recombination and repair	436691	437752	-	1062	1034	786	824	66.6165	46.9191	53.663
SPP_0525	CP000920.1	SPP_0525	Spn1 transposase	L	Replication, recombination and repair	476507	477853	-	1347	253	343	325	12.8511	16.1428	16.6874
SPP_0528	CP000920.1	SPD_0452	integrase/recombinase phage integrase family protein	L	Replication, recombination and repair	479884	480681	+	798	2317	2526	2286	198.659	200.67	198.128
SPP_0531	CP000920.1	hsdM	type I restriction-modification system M subunit	L	Replication, recombination and repair	482795	484258	-	1464	1115	1771	1742	52.1099	76.6883	82.2961
SPP_0626	CP000920.1	recJ	single-stranded-DNA-specific exonuclease RecJ	L	Replication, recombination and repair	565711	567945	+	2235	3623	7729	7863	110.912	219.229	243.323
SPP_0638	CP000920.1	SPD_0543	hypothetical protein	L	Replication, recombination and repair	579874	580452	+	579	739	840	927	87.3277	91.9714	110.732
SPP_0645	CP000920.1	SPP_0645	transposase (IS4 family)	L	Replication, recombination and repair	584395	584784	+	390	528	663	603	92.6308	107.771	106.936
SPP_0666	CP000920.1	SPP_0666	hypothetical protein	L	Replication, recombination and repair	611670	612293	-	624	99	95	85	10.8552	9.65141	9.4212
SPP_0743	CP000920.1	SPP_0744|SPD_0638|SPP_0743	transposase;transposase family protein	L	Replication, recombination and repair	679799	679960	-	162	69	70	54	29.1421	27.3927	23.0542
SPP_0744	CP000920.1	SPP_0744|SPD_0638|SPP_0743	transposase;transposase family protein	L	Replication, recombination and repair	679954	680388	-	435	90	84	105	14.156	12.2417	16.6944
SPP_0745	CP000920.1	SPP_0745|SPD_0639	transposase;hypothetical protein	L	Replication, recombination and repair	680339	680845	-	507	313	368	332	42.2399	46.0142	45.29
SPP_0770	CP000920.1	SPD_0662	hypothetical protein	L	Replication, recombination and repair	701311	702126	+	816	347	167	157	29.0955	12.9741	13.307
SPP_0774	CP000920.1	holA	DNA polymerase III subunit delta	L	Replication, recombination and repair	706698	707735	+	1038	10509	14008	17355	692.708	855.521	1156.38
SPP_0811	CP000920.1	SPD_0705	bifunctional ATP-dependent DNA helicase/DNA polymerase III subunit epsilon	L	Replication, recombination and repair	738061	740511	+	2451	4735	7095	7162	132.179	183.511	202.098
SPP_0815	CP000920.1	gyrB	DNA gyrase subunit B	L	Replication, recombination and repair	742999	744945	+	1947	9795	12084	13784	344.211	393.456	489.645
SPP_0819	CP000920.1	SPD_0711|SPP_0819	hypothetical protein;transposase	L	Replication, recombination and repair	749207	749473	+	267	247	270	205	63.2953	64.1068	53.1025
SPP_0821	CP000920.1	SPP_0821	transposase	L	Replication, recombination and repair	750027	750377	-	351	178	279	205	34.6976	50.3905	40.3942
SPP_0823	CP000920.1	SPP_0823	transposase	L	Replication, recombination and repair	751057	751329	+	273	76	95	87	19.0475	22.0604	22.0409
SPP_0824	CP000920.1	SPP_0824	integrase core domain putative	L	Replication, recombination and repair	751391	751879	+	489	258	219	198	36.0991	28.3914	28.0045
SPP_0827	CP000920.1	SPD_0716|SPP_0827	IS630-Spn1 transposase Orf1;transposase	L	Replication, recombination and repair	752988	753317	+	330	866	868	680	179.552	166.747	142.517
SPP_0855	CP000920.1	SPP_0855	transposase	L	Replication, recombination and repair	777783	777995	+	213	68	81	88	21.8432	24.1078	28.5743
SPP_0856	CP000920.1	SPP_0856	hypothetical protein	L	Replication, recombination and repair	778131	778280	+	150	34	105	83	15.5086	44.3762	38.27
SPP_0857	CP000920.1	SPP_0857	conserved hypothetical protein	L	Replication, recombination and repair	778298	778570	+	273	62	91	101	15.5387	21.1315	25.5877
SPP_0858	CP000920.1	SPP_0858	integrase core domain putative	L	Replication, recombination and repair	778632	779120	+	489	85	173	148	11.8931	22.4279	20.9327
SPP_0860	CP000920.1	parE	DNA topoisomerase IV subunit B	L	Replication, recombination and repair	779942	781885	+	1944	5548	11191	11266	195.266	364.943	400.816
SPP_0862	CP000920.1	parC	DNA topoisomerase IV subunit A	L	Replication, recombination and repair	782296	784776	+	2481	6940	12837	14375	191.39	328.011	400.731
SPP_0873	CP000920.1	dnaX	DNA polymerase III subunits gamma and tau	L	Replication, recombination and repair	791579	793234	+	1656	3357	6011	5473	138.7	230.111	228.579
SPP_0897	CP000920.1	SPP_0897	integrase/recombinase phage integrase family	L	Replication, recombination and repair	818040	819005	+	966	0	0	0	0	0	0
SPP_0899	CP000920.1	SPD_0784	type I restriction-modification system R subunit	L	Replication, recombination and repair	819639	822989	+	3351	20033	19542	20661	409.032	369.697	426.431
SPP_0903	CP000920.1	dnaE	DNA polymerase III DnaE	L	Replication, recombination and repair	826681	829782	+	3102	3932	8662	8070	86.7277	177.022	179.93
SPP_0921	CP000920.1	SPD_0807|SPP_0921	IS1239 transposase;transposase	L	Replication, recombination and repair	846303	847352	-	1050	357	487	332	23.263	29.403	21.8686
SPP_0923	CP000920.1	SPP_0923	conserved domain protein	L	Replication, recombination and repair	849500	849736	-	237	178	150	143	51.3875	40.1231	41.7311
SPP_0925	CP000920.1	SPP_0925	transposase	L	Replication, recombination and repair	849688	850215	-	528	1458	2363	1887	188.934	283.715	247.178
SPP_0942	CP000920.1	holB	DNA polymerase III subunit delta'	L	Replication, recombination and repair	866398	867288	+	891	1691	2447	2498	129.853	174.104	193.904
SPP_0943	CP000920.1	SPD_0827	DNA replication intiation control protein YabA	L	Replication, recombination and repair	867328	867645	+	318	1037	1314	1584	223.12	261.951	344.509
SPP_0946	CP000920.1	SPD_0830|SPP_0946	IS1381 transposase OrfB;transposase (IS4 family)	L	Replication, recombination and repair	870007	870396	-	390	195	303	297	34.2102	49.2527	52.6701
SPP_0976	CP000920.1	mutM	formamidopyrimidine-DNA glycosylase	L	Replication, recombination and repair	894441	895265	+	825	1344	3328	2988	111.463	255.73	250.495
SPP_0988	CP000920.1	SPD_0869|SPP_0988	hypothetical protein;transposase IS3 family	L	Replication, recombination and repair	905927	906268	-	342	64	84	62	12.8038	15.5706	12.5383
SPP_0989	CP000920.1	SPP_0989	transposase	L	Replication, recombination and repair	906268	906459	-	192	17	24	13	6.05806	7.92432	4.68289
SPP_0995	CP000920.1	SPD_0875	NUDIX family hydrolase	L	Replication, recombination and repair	911401	911946	+	546	2723	4428	4505	341.225	514.123	570.656
SPP_0999	CP000920.1	SPD_0879	DNA polymerase III subunit epsilon	L	Replication, recombination and repair	913623	914213	+	591	1577	1681	1847	182.57	180.315	216.148
SPP_1002	CP000920.1	SPD_0882|SPP_1002	IS630-Spn1 transposase Orf2 truncation;conserved domain protein	L	Replication, recombination and repair	916707	916847	+	141	595	437	385	288.725	196.478	188.849
SPP_1078	CP000920.1	dnaG	DNA primase	L	Replication, recombination and repair	987489	989249	+	1761	4482	7566	8145	174.14	272.37	319.892
SPP_1092	CP000920.1	SPD_0972|SPP_1092	IS1381 transposase OrfB;transposase (IS4 family)	L	Replication, recombination and repair	1000963	1001352	+	390	205	385	484	35.9646	62.5818	85.8327
SPP_1093	CP000920.1	pcrA	ATP-dependent DNA helicase PcrA	L	Replication, recombination and repair	1001543	1003834	+	2292	5601	8564	9351	167.2	236.872	282.173
SPP_1095	CP000920.1	radC	DNA repair protein RadC	L	Replication, recombination and repair	1003877	1004557	+	681	900	996	1076	90.4235	92.718	109.279
SPP_1118	CP000920.1	hup	DNA-binding protein HU	L	Replication, recombination and repair	1020919	1021194	+	276	33461	14240	11718	8294.99	3270.79	2936.41
SPP_1122	CP000920.1	ligA	NAD-dependent DNA ligase LigA	L	Replication, recombination and repair	1025739	1027697	+	1959	5847	6428	7919	204.214	208.014	279.581
SPP_1134	CP000920.1	SPD_1013|SPP_1134	integrase/recombinase phage integrase family protein	L	Replication, recombination and repair	1042035	1042415	-	381	78	194	180	14.0073	32.2796	32.6753
SPP_1137	CP000920.1	rexB	ATP-dependent exonuclease RexB	L	Replication, recombination and repair	1043740	1047015	+	3276	3519	5363	5495	73.4956	103.781	116.01
SPP_1138	CP000920.1	rexA	exonuclease RexA	L	Replication, recombination and repair	1047012	1050662	+	3651	4675	7853	7546	87.6104	136.356	142.948
SPP_1150	CP000920.1	SPP_1150	transposase from transposon (Integrase)	L	Replication, recombination and repair	1068755	1069972	-	1218	639	599	379	35.8955	31.1768	21.5211
SPP_1179	CP000920.1	SPP_1179	SNF2 family protein	L	Replication, recombination and repair	1097701	1103931	+	6231	138	284	120	1.51533	2.88943	1.33197
SPP_1184	CP000920.1	SPP_1184	DNA primase	L	Replication, recombination and repair	1105622	1106707	+	1086	5	12	5	0.315011	0.700492	0.318429
SPP_1191	CP000920.1	SPP_1191	SOS responce UmuC protein	L	Replication, recombination and repair	1109911	1111326	+	1416	0	0	0	0	0	0
SPP_1198	CP000920.1	SPP_1198	integrase	L	Replication, recombination and repair	1115722	1117230	+	1509	0	0	0	0	0	0
SPP_1202	CP000920.1	xerS	site-specific tyrosine recombinase XerS	L	Replication, recombination and repair	1120989	1122059	+	1071	781	635	670	49.8939	37.5869	43.2671
SPP_1211	CP000920.1	ung	uracil-DNA glycosylase	L	Replication, recombination and repair	1131726	1132379	-	654	789	1549	2013	82.544	150.15	212.882
SPP_1236	CP000920.1	SPP_1236	transposase (IS4 family)	L	Replication, recombination and repair	1158040	1158429	-	390	201	276	250	35.2629	44.8638	44.3351
SPP_1243	CP000920.1	recN	DNA repair protein RecN	L	Replication, recombination and repair	1162758	1164425	-	1668	4318	11052	10786	177.122	420.046	447.236
SPP_1257	CP000920.1	gyrA	DNA gyrase subunit A	L	Replication, recombination and repair	1174932	1177400	-	2469	11529	16643	16741	319.49	427.329	468.956
SPP_1265	CP000920.1	mutY	A/G-specific adenine glycosylase	L	Replication, recombination and repair	1183162	1184337	-	1176	3766	6017	6109	219.108	324.358	359.282
SPP_1276	CP000920.1	uvrB	excinuclease ABC subunit B	L	Replication, recombination and repair	1191265	1193253	-	1989	2550	3813	3704	87.7186	121.53	128.798
SPP_1289	CP000920.1	SPD_1109|SPP_1289	endonuclease;conserved hypothetical protein	L	Replication, recombination and repair	1208953	1210866	-	1914	2521	4074	3510	90.1191	134.937	126.834
SPP_1301	CP000920.1	topA	DNA topoisomerase I	L	Replication, recombination and repair	1216496	1218583	-	2088	9671	13532	11965	316.903	410.85	396.328
SPP_1304	CP000920.1	SPD_1122	DNA processing protein DprA	L	Replication, recombination and repair	1220677	1221525	-	849	106	198	211	8.54249	14.7846	17.1889
SPP_1317	CP000920.1	nth	endonuclease III	L	Replication, recombination and repair	1235826	1236455	-	630	1642	3006	3101	178.328	302.483	340.434
SPP_1343	CP000920.1	SPD_1157|SPP_1343	hypothetical protein;transposase	L	Replication, recombination and repair	1254250	1254654	-	405	787	1122	908	132.955	175.626	155.061
SPP_1348	CP000920.1	SPP_1348	transposase	L	Replication, recombination and repair	1259986	1260441	+	456	35	61	92	5.25157	8.48041	13.9539
SPP_1360	CP000920.1	SPP_1360	mobile genetic element	L	Replication, recombination and repair	1271692	1271955	-	264	330	670	664	85.5256	160.888	173.955
SPP_1452	CP000920.1	SPP_1452	DNA modification methyltransferase M.XbaI	L	Replication, recombination and repair	1352286	1353476	+	1191	2342	1940	1535	134.543	103.262	89.1392
SPP_1453	CP000920.1	SPD_1261	hypothetical protein	L	Replication, recombination and repair	1353723	1353869	+	147	0	0	0	0	0	0
SPP_1461	CP000920.1	SPD_1269|SPP_1461	hypothetical protein;transposase	L	Replication, recombination and repair	1362544	1362855	-	312	3	4	1	0.657889	0.812751	0.221675
SPP_1462	CP000920.1	SPD_1270|SPP_1462	hypothetical protein;transposase	L	Replication, recombination and repair	1362874	1363341	-	468	0	0	0	0	0	0
SPP_1464	CP000920.1	SPD_1272|SPP_1464	IS66 family Orf2;transposase	L	Replication, recombination and repair	1363722	1363958	-	237	17	36	45	4.9078	9.62955	13.1322
SPP_1504	CP000920.1	SPP_1504	transposase	L	Replication, recombination and repair	1396003	1396560	-	558	80	76	89	9.80939	8.63438	11.0313
SPP_1505	CP000920.1	SPD_1316|SPP_1505	hypothetical protein;transposase	L	Replication, recombination and repair	1396448	1396714	-	267	151	120	96	38.6947	28.4919	24.8675
SPP_1515	CP000920.1	SPD_1324|SPP_1515	IS630-Spn1 transposase Orf2;transposase	L	Replication, recombination and repair	1402969	1403502	-	534	20	29	33	2.56256	3.44277	4.2741
SPP_1534	CP000920.1	SPD_1342|SPP_1534	IS1239 transposase;transposase	L	Replication, recombination and repair	1418770	1419777	-	1008	387	471	316	26.2686	29.6219	21.682
SPP_1558	CP000920.1	SPD_1364|SPP_1558	hypothetical protein;conserved hypothetical protein	L	Replication, recombination and repair	1443520	1443819	-	300	2117	3552	3413	482.821	750.591	786.841
SPP_1563	CP000920.1	ssb	single-stranded DNA-binding protein	L	Replication, recombination and repair	1446939	1447409	-	471	33804	21511	25168	4910.59	2895.29	3695.73
SPP_1598	CP000920.1	SPD_1405	hypothetical protein	L	Replication, recombination and repair	1479542	1480219	-	678	2081	3690	4157	210.004	345.023	424.055
SPP_1614	CP000920.1	SPP_1614	transposase OrfB	L	Replication, recombination and repair	1494682	1494900	-	219	19	35	37	5.93602	10.1315	11.685
SPP_1636	CP000920.1	SPP_1636	transposase	L	Replication, recombination and repair	1509071	1509727	-	657	89	105	107	9.26853	10.1315	11.2639
SPP_1690	CP000920.1	recR	recombination protein RecR	L	Replication, recombination and repair	1564788	1565384	-	597	2382	2816	3587	272.994	299.027	415.556
SPP_1713	CP000920.1	recG	ATP-dependent DNA helicase RecG	L	Replication, recombination and repair	1592345	1594360	-	2016	5863	12282	12261	198.983	386.216	420.637
SPP_1727	CP000920.1	dnaI|SPP_1727	primosomal protein DnaI	L	Replication, recombination and repair	1606181	1607077	-	897	1699	2848	3428	129.595	201.279	264.314
SPP_1728	CP000920.1	SPD_1522|SPP_1728	hypothetical protein;replication initiation and membrane attachment protein	L	Replication, recombination and repair	1607078	1608247	-	1170	2556	4627	4834	149.472	250.706	285.754
SPP_1754	CP000920.1	priA	primosome assembly protein PriA	L	Replication, recombination and repair	1630921	1633317	-	2397	1518	5035	4780	43.3301	133.163	137.921
SPP_1785	CP000920.1	SPD_1574|SPP_1785	MutT/nudix family protein	L	Replication, recombination and repair	1660105	1660533	-	429	290	1157	1030	46.2516	170.973	166.055
SPP_1791	CP000920.1	SPD_1580	recombination factor protein RarA	L	Replication, recombination and repair	1664039	1665310	+	1272	849	1290	1266	45.6674	64.2916	68.8365
SPP_1848	CP000920.1	SPP_1848	type II restriction enzyme	L	Replication, recombination and repair	1716111	1716977	-	867	1957	2807	2206	154.439	205.246	175.978
SPP_1849	CP000920.1	SPP_1849	DNA methylase	L	Replication, recombination and repair	1716964	1717734	-	771	647	1265	1066	57.4164	104.013	95.6258
SPP_1877	CP000920.1	xerD	site-specific tyrosine recombinase XerD	L	Replication, recombination and repair	1742623	1743363	-	741	1199	2725	2840	110.71	233.131	265.077
SPP_1937	CP000920.1	SPD_1711	single-stranded DNA-binding protein	L	Replication, recombination and repair	1785965	1786360	-	396	122	132	89	21.079	21.1315	15.5441
SPP_1958	CP000920.1	SPP_1958	mobile genetic element	L	Replication, recombination and repair	1798526	1798789	+	264	222	289	295	57.5354	69.3978	77.2841
SPP_1968	CP000920.1	recA	recombinase A	L	Replication, recombination and repair	1806278	1807444	-	1167	9191	12445	11115	538.863	676.045	658.735
SPP_1990	CP000920.1	SPD_1767	type II DNA modification methyltransferase	L	Replication, recombination and repair	1831137	1831676	-	540	322	1265	1156	40.7989	148.508	148.059
SPP_2014	CP000920.1	SPD_1788	TatD family hydrolase	L	Replication, recombination and repair	1851341	1852114	-	774	1348	1861	2265	119.161	152.425	202.395
SPP_2053	CP000920.1	SPD_1014	IS630-Spn1 transposase Orf1	L	Replication, recombination and repair	1878368	1878718	-	351	899	1012	711	175.242	182.779	140.099
SPP_2081	CP000920.1	SPD_1854|SPP_2081	hypothetical protein;adenine-specific DNA methylase	L	Replication, recombination and repair	1905765	1906718	-	954	729	580	851	52.2836	38.5418	61.6955
SPP_2129	CP000920.1	SPD_1901|SPP_2129	transposase	L	Replication, recombination and repair	1939291	1939614	+	324	859	1924	1795	181.399	376.454	383.17
SPP_2144	CP000920.1	SPP_2144	transposase IS1380-Spn1 related truncation	L	Replication, recombination and repair	1954428	1954853	+	426	16	12	8	2.56978	1.78576	1.29883
SPP_2231	CP000920.1	SPP_2231	GBSi1 group II intron maturase	L	Replication, recombination and repair	2049725	2051002	-	1278	151	267	284	8.08411	13.2444	15.3695
SPP_2256	CP000920.1	dnaB	replicative DNA helicase	L	Replication, recombination and repair	2074165	2075517	-	1353	3759	11099	10599	190.091	520.041	541.8
SPP_2261	CP000920.1	SPD_2035	helicase	L	Replication, recombination and repair	2079406	2080704	-	1299	5	12	9	0.263358	0.585631	0.479187
SPP_2264	CP000920.1	SPD_2038	hypothetical protein	L	Replication, recombination and repair	2082797	2083066	-	270	20	47	62	5.06818	11.0353	15.8818
SPP_2265	CP000920.1	SPP_2265	transposase	L	Replication, recombination and repair	2083651	2083938	-	288	48	49	76	11.4034	10.7859	18.2513
SPP_2279	CP000920.1	recF	recombination protein F	L	Replication, recombination and repair	2095863	2096960	+	1098	2537	1982	1914	158.09	114.433	120.562
SPP_0435	CP000920.1	rnhC	ribonuclease HIII	A	RNA processing and modification	388956	389828	-	873	1457	1325	1474	114.191	96.2174	116.776
SPP_0540	CP000920.1	dnaJ	chaperone protein DnaJ	A	RNA processing and modification	492344	493480	+	1137	2906	13756	14829	174.872	766.979	902.035
SPP_0916	CP000920.1	SPP_0916	Metallopeptidase (SprT family) putative	A	RNA processing and modification	841099	841593	+	495	683	1241	1082	94.4064	158.935	151.18
SPP_1200	CP000920.1	rnhB	ribonuclease HII	A	RNA processing and modification	1118150	1118929	+	780	441	651	723	38.6839	52.9101	64.1085
SPP_1757	CP000920.1	SPD_1549	hypothetical protein	A	RNA processing and modification	1634478	1636091	-	1614	26430	25992	28384	1120.42	1020.91	1216.3
SPP_1843	CP000920.1	xth	exodeoxyribonuclease III	A	RNA processing and modification	1712082	1712909	+	828	2130	2938	2610	176.009	224.943	218.013
SPP_1601	CP000920.1	SPD_1408	hypothetical protein	Q	Secondary metabolites biosynthesis, transport and catabolism	1481953	1482711	-	759	1650	2734	3128	148.74	228.354	285.034
SPP_1605	CP000920.1	SPD_1411	isochorismatase family protein	Q	Secondary metabolites biosynthesis, transport and catabolism	1484792	1485367	-	576	3004	4704	5390	356.832	517.722	647.2
SPP_1712	CP000920.1	SPD_1506	acetyl xylan esterase	Q	Secondary metabolites biosynthesis, transport and catabolism	1591049	1592029	-	981	68	105	122	4.7427	6.78535	8.60128
SPP_1760	CP000920.1	SPD_1553	hypothetical protein	Q	Secondary metabolites biosynthesis, transport and catabolism	1640635	1641381	-	747	862	1222	1711	78.9538	103.706	158.417
SPP_1762	CP000920.1	SPD_1555	isochorismatase family protein	Q	Secondary metabolites biosynthesis, transport and catabolism	1641850	1642350	-	501	1727	2349	2613	235.853	297.233	360.723
SPP_1851	CP000920.1	SPD_1632	hypothetical protein	Q	Secondary metabolites biosynthesis, transport and catabolism	1718771	1719175	-	405	980	658	1199	165.561	102.997	204.756
SPP_2082	CP000920.1	SPP_2083|SPD_1855|SPP_2082	hypothetical protein	Q	Secondary metabolites biosynthesis, transport and catabolism	1906787	1906936	+	150	0	3	4	0	1.26789	1.84434
SPP_2083	CP000920.1	SPP_2083|SPD_1855|SPP_2082	hypothetical protein	Q	Secondary metabolites biosynthesis, transport and catabolism	1906977	1907159	-	183	6	11	11	2.24329	3.8106	4.15732
SPP_2285	CP000920.1	SPP_2285	phage infection protein	Q	Secondary metabolites biosynthesis, transport and catabolism	2104551	2104889	-	339	235	70	60	47.4301	13.0903	12.2412
SPP_0146	CP000920.1	SPD_0082	sensor histidine kinase	T	Signal transduction mechanisms	118582	119634	+	1053	1653	2211	2335	107.407	133.11	153.367
SPP_0224	CP000920.1	SPD_0157|SPP_0224	sensor histidine kinase;sensor histidine kinase putative	T	Signal transduction mechanisms	187666	189264	+	1599	1793	2342	3080	76.7216	92.8518	133.221
SPP_0288	CP000920.1	SPD_0220	hypothetical protein	T	Signal transduction mechanisms	237042	237308	+	267	1968	3663	3810	504.313	869.716	986.929
SPP_0424	CP000920.1	SPD_0351	sensor histidine kinase	T	Signal transduction mechanisms	380179	381174	+	996	1034	3188	3277	71.0309	202.913	227.556
SPP_0549	CP000920.1	blpH|SPP_0549	histidine kinase BlpH;histidine kinase	T	Signal transduction mechanisms	498758	500098	+	1341	1622	2028	1828	82.7577	95.8718	94.28
SPP_0618	CP000920.1	vncS	sensor histidine kinase VncS	T	Signal transduction mechanisms	558415	559743	+	1329	1434	2344	2548	73.8262	111.811	132.601
SPP_0633	CP000920.1	SPD_0539|SPP_0633	Ser/Thr protein phosphatase family protein	T	Signal transduction mechanisms	575852	576649	+	798	864	1509	1326	74.0793	119.878	114.925
SPP_0681	CP000920.1	SPD_0574	DNA-binding response regulator	T	Signal transduction mechanisms	620987	621724	+	738	2771	4245	5186	256.901	364.647	486.013
SPP_0682	CP000920.1	SPD_0575	sensor histidine kinase	T	Signal transduction mechanisms	621721	623412	+	1692	1757	2466	2897	71.0489	92.3942	118.419
SPP_0702	CP000920.1	typA	GTP-binding protein TypA/BipA	T	Signal transduction mechanisms	642911	644773	+	1863	26654	29745	26200	978.894	1012.17	972.659
SPP_0804	CP000920.1	SPD_0698|SPP_0804	hypothetical protein;PEP-utilizing enzyme family protein	T	Signal transduction mechanisms	730411	731280	+	870	1020	2070	2243	80.2171	150.835	178.313
SPP_0872	CP000920.1	SPD_0759	hypothetical protein	T	Signal transduction mechanisms	791082	791579	+	498	1685	3037	3373	231.503	386.605	468.445
SPP_0955	CP000920.1	SPD_0838	PhoH family protein	T	Signal transduction mechanisms	875399	876367	+	969	3430	5209	5284	242.19	340.787	377.147
SPP_1242	CP000920.1	SPD_1061	serine/threonine protein phosphatase	T	Signal transduction mechanisms	1162028	1162756	-	729	1642	4388	4217	154.11	381.585	400.081
SPP_1263	CP000920.1	SPD_1084	sensory box sensor histidine kinase	T	Signal transduction mechanisms	1181060	1182409	-	1350	4550	9292	8332	230.602	436.342	426.862
SPP_1651	CP000920.1	SPD_1445	sensor histidine kinase	T	Signal transduction mechanisms	1526315	1527289	-	975	500	726	795	35.0874	47.2045	56.3942
SPP_1656	CP000920.1	SPD_1449	hypothetical protein	T	Signal transduction mechanisms	1530162	1531004	-	843	1311	2155	2174	106.405	162.058	178.363
SPP_1664	CP000920.1	relA	GTP pyrophosphokinase	T	Signal transduction mechanisms	1534099	1536321	-	2223	2301	7401	7693	70.8212	211.058	239.347
SPP_1751	CP000920.1	SPD_1543	phosphatase	T	Signal transduction mechanisms	1627912	1628652	-	741	4223	8083	8487	389.932	691.522	792.151
SPP_1988	CP000920.1	SPD_1765	hypothetical protein	T	Signal transduction mechanisms	1829638	1830675	-	1038	1031	4440	4355	67.9591	271.167	290.177
SPP_2019	CP000920.1	SPD_1793	universal stress protein family protein	T	Signal transduction mechanisms	1855700	1856152	+	453	194	284	405	29.3015	39.744	61.8342
SPP_2025	CP000920.1	SPD_1799|SPP_2025	sensor histidine kinase;histidine kinase	T	Signal transduction mechanisms	1861071	1862168	-	1098	1135	1675	1944	70.7261	96.7084	122.452
SPP_2064	CP000920.1	SPD_1837	phosphotyrosine protein phosphatase	T	Signal transduction mechanisms	1890782	1891210	-	429	6737	5431	5213	1074.47	802.554	840.432
SPP_2137	CP000920.1	pnpS	sensor histidine kinase PnpS	T	Signal transduction mechanisms	1948779	1950110	+	1332	10062	13925	12464	516.852	662.739	647.18
SPP_2244	CP000920.1	SPD_2019	sensor histidine kinase	T	Signal transduction mechanisms	2063788	2065119	-	1332	3626	8053	6499	186.256	383.27	337.454
SPP_2258	CP000920.1	SPD_2032	DHH subfamily 1 protein	T	Signal transduction mechanisms	2076010	2077983	-	1974	9582	16898	17496	332.12	542.675	613.005
SPP_2291	CP000920.1	comD	sensor histidine kinase ComD	T	Signal transduction mechanisms	2107454	2108779	-	1326	1870	1638	939	96.4904	78.3109	48.9772
SPP_0034	CP000920.1	SPP_0034	phage transcriptional regulator Cro/CI family	K	Transcription	27412	27780	-	369	1155	1087	1126	214.162	186.748	211.049
SPP_0039	CP000920.1	SPP_0039	gp15	K	Transcription	29685	30398	+	714	3	6	4	0.287481	0.532727	0.387466
SPP_0123	CP000920.1	SPD_0064	GntR family transcriptional regulator protein	K	Transcription	99213	99956	-	744	7540	5278	4885	693.401	449.726	454.113
SPP_0145	CP000920.1	SPD_0081	DNA-binding response regulator	K	Transcription	117887	118585	+	699	1319	1807	1727	129.108	163.883	170.878
SPP_0159	CP000920.1	SPD_0096	hypothetical protein	K	Transcription	130413	130739	-	327	972	324	220	203.378	62.8129	46.5315
SPP_0173	CP000920.1	SPP_0173|SPD_0112	conserved hypothetical protein;hypothetical protein	K	Transcription	144103	144423	-	321	12	11	9	2.55777	2.1724	1.93914
SPP_0196	CP000920.1	rimI	ribosomal-protein-alanine acetyltransferase	K	Transcription	163378	163815	+	438	577	982	1140	90.1338	142.131	180.013
SPP_0211	CP000920.1	SPD_0144|SPP_0211	transcriptional regulator;MutR	K	Transcription	175981	176844	+	864	453	460	330	35.8732	33.7517	26.4163
SPP_0225	CP000920.1	SPD_0158	DNA-binding response regulator	K	Transcription	189276	190562	+	1287	1287	1595	1934	68.4205	78.5659	103.932
SPP_0230	CP000920.1	SPD_0163	hypothetical protein	K	Transcription	194015	194455	-	441	49	44	39	7.60228	6.32508	6.11643
SPP_0286	CP000920.1	rpoA	DNA-directed RNA polymerase subunit alpha	K	Transcription	235444	236379	+	936	149193	107615	101040	10905.8	7288.68	7466.03
SPP_0298	CP000920.1	SPD_0230	DeoR family transcriptional regulator	K	Transcription	245025	245771	+	747	887	900	557	81.2436	76.379	51.5711
SPP_0299	CP000920.1	SPD_0231	transcriptional activator	K	Transcription	245784	246764	+	981	1237	1215	813	86.2754	78.5162	57.3183
SPP_0308	CP000920.1	SPD_0240	GNAT family acetyltransferase	K	Transcription	257187	257603	+	417	376	520	718	61.6933	79.0531	119.086
SPP_0363	CP000920.1	regR	sugar binding transcriptional regulator RegR	K	Transcription	318209	319210	+	1002	4372	3538	3080	298.537	223.842	212.596
SPP_0367	CP000920.1	SPD_0303	transcriptional regulator	K	Transcription	320477	320671	-	195	121	126	134	42.4558	40.9626	47.5272
SPP_0383	CP000920.1	cps2A|SPP_0383	integral membrane regulatory protein Cps2A;integral membrane regulatory protein Wzg	K	Transcription	335645	337090	+	1446	62606	59828	49320	2962.33	2622.94	2358.99
SPP_0414	CP000920.1	SPD_0344	DNA-binding response regulator	K	Transcription	370468	371157	+	690	18326	19337	23518	1817.21	1776.61	2357.35
SPP_0425	CP000920.1	SPD_0352	DNA-binding response regulator	K	Transcription	381188	381820	+	633	590	1666	1896	63.7726	166.849	207.16
SPP_0447	CP000920.1	SPD_0379	transcriptional regulator MarR family protein	K	Transcription	401097	401531	+	435	40446	88024	53172	6361.69	12828.1	8454.07
SPP_0462	CP000920.1	nusB	transcription antitermination protein NusB	K	Transcription	411904	412326	-	423	6612	7938	8776	1069.49	1189.66	1434.92
SPP_0516	CP000920.1	SPD_0441	DNA-directed RNA polymerase subunit delta	K	Transcription	462292	462879	+	588	8661	7294	6606	1007.81	786.394	777.022
SPP_0523	CP000920.1	SPD_0447	transcriptional regulator MerR family protein	K	Transcription	474325	474681	+	357	17580	9554	5322	3369.28	1696.56	1031.05
SPP_0536	CP000920.1	hrcA	heat-inducible transcription repressor	K	Transcription	487885	488919	+	1035	5165	14511	16429	341.441	888.81	1097.85
SPP_0547	CP000920.1	blpS|SPP_0547	BlpS protein;regulatory protein	K	Transcription	497664	498002	+	339	533	900	643	107.576	168.304	131.185
SPP_0548	CP000920.1	blpR|SPP_0548	response regulator BlpR;response regulator	K	Transcription	498007	498744	+	738	691	1006	1080	64.0631	86.4159	101.214
SPP_0570	CP000920.1	nusA	transcription elongation factor NusA	K	Transcription	511115	512251	+	1137	4199	9362	8104	252.68	521.987	492.959
SPP_0571	CP000920.1	SPD_0480	hypothetical protein	K	Transcription	512273	512566	+	294	1015	3834	2862	236.214	826.717	673.278
SPP_0592	CP000920.1	licT	transcription antiterminator Lict	K	Transcription	531431	532270	+	840	56	70	46	4.56137	5.28288	3.78748
SPP_0596	CP000920.1	SPD_0505	GNAT family acetyltransferase	K	Transcription	537192	537701	+	510	785	1507	1575	105.314	187.325	213.591
SPP_0601	CP000920.1	SPD_0509|SPP_0601	hypothetical protein;helix-turn-helix domain protein	K	Transcription	541978	542244	+	267	25	26	28	6.40641	6.17325	7.25302
SPP_0607	CP000920.1	SPD_0514	GNAT family acetyltransferase	K	Transcription	549100	549984	+	885	5406	9996	9622	417.945	716.036	751.959
SPP_0617	CP000920.1	vncR	DNA-binding response regulator VncR	K	Transcription	557762	558418	+	657	427	759	834	44.4681	73.2366	87.7956
SPP_0697	CP000920.1	SPD_0588	transcriptional regulator	K	Transcription	640068	641036	-	969	759	983	1194	53.5925	64.3105	85.2222
SPP_0733	CP000920.1	tenA	transcriptional activator TenA TENA/THI-4 family protein	K	Transcription	670197	670889	+	693	70	172	111	6.91116	15.7343	11.078
SPP_0738	CP000920.1	SPD_0633	transcriptional regulator	K	Transcription	674212	674607	+	396	57	260	308	9.8484	41.6227	53.7932
SPP_0754	CP000920.1	SPD_0647	transcriptional regulator TetR family protein	K	Transcription	687315	687872	+	558	830	974	1127	101.772	110.656	139.689
SPP_0798	CP000920.1	SPD_0691	hypothetical protein	K	Transcription	726755	727075	+	321	261	476	499	55.6316	94.0056	107.515
SPP_0807	CP000920.1	ciaR|SPP_0807	DNA-binding response regulator CiaR;transcriptional regulatory protein CiaR	K	Transcription	734473	735147	+	675	2375	6244	4248	240.739	586.423	435.264
SPP_0883	CP000920.1	lacR1	lactose phosphotransferase system repressor	K	Transcription	802873	803613	+	741	1389	4310	19182	128.254	368.732	1790.39
SPP_0901	CP000920.1	SPD_0786	transcriptional regulator of arginine metabolism expression	K	Transcription	823575	824045	-	471	1704	2376	2329	247.534	319.799	341.996
SPP_0915	CP000920.1	SPD_0802	S1 RNA-binding domain-containing protein	K	Transcription	839028	841157	+	2130	2656	2963	3039	85.3168	88.1869	98.6786
SPP_0933	CP000920.1	SPP_0933	conserved hypothetical protein	K	Transcription	857941	858138	-	198	2	10	10	0.691116	3.20174	3.49307
SPP_0934	CP000920.1	SPD_0818	transcriptional regulator LysR family protein	K	Transcription	858131	859039	+	909	2267	3373	3949	170.637	235.236	300.466
SPP_0956	CP000920.1	SPD_0839	GNAT family acetyltransferase	K	Transcription	876547	877047	+	501	2222	3074	3282	303.454	388.972	453.078
SPP_0957	CP000920.1	SPD_0840	hypothetical protein	K	Transcription	877050	877277	+	228	1394	1641	1589	418.325	456.274	482.016
SPP_0972	CP000920.1	pavA	adherence and virulence protein A	K	Transcription	890843	892498	-	1656	2494	2846	2875	103.044	108.95	120.074
SPP_1025	CP000920.1	SPD_0905|SPP_1025	GNAT family acetyltransferase;acetyltransferase gnat family	K	Transcription	939089	939568	+	480	2250	3029	2422	320.721	400.046	348.984
SPP_1029	CP000920.1	SPD_0909	GNAT family acetyltransferase	K	Transcription	942084	942515	+	432	2808	5453	4847	444.733	800.209	775.999
SPP_1035	CP000920.1	SPP_1035	conserved hypothetical protein	K	Transcription	948920	949138	+	219	647	445	293	202.137	128.815	92.5328
SPP_1071	CP000920.1	SPD_0951|SPP_1071	hypothetical protein;conserved domain protein	K	Transcription	979220	979441	+	222	8	6	6	2.4656	1.71337	1.86926
SPP_1079	CP000920.1	rpoD	RNA polymerase sigma factor RpoD	K	Transcription	989252	990361	+	1110	4206	5835	7206	259.258	333.25	448.997
SPP_1089	CP000920.1	SPD_0969	hypothetical protein	K	Transcription	998014	999291	+	1278	4961	7687	8319	265.598	381.31	450.207
SPP_1096	CP000920.1	SPD_0976	redox-sensing transcriptional repressor Rex	K	Transcription	1005261	1005902	-	642	1229	1532	1791	130.979	151.278	192.945
SPP_1120	CP000920.1	SPD_0999	transcriptional regulator MutR	K	Transcription	1023525	1024388	+	864	3077	3811	3231	243.669	279.626	258.64
SPP_1152	CP000920.1	SPP_1152	sigma-70 region 4 family	K	Transcription	1070945	1071367	-	423	0	1	4	0	0.149869	0.654021
SPP_1154	CP000920.1	SPP_1154	transcriptional regulator putative	K	Transcription	1071872	1072225	+	354	9	7	5	1.7395	1.25356	0.976875
SPP_1164	CP000920.1	SPP_1164	transcriptional regulator Cro/CI family	K	Transcription	1082767	1083972	-	1206	8	10	13	0.453867	0.52566	0.745535
SPP_1188	CP000920.1	SPD_0930	transcriptional regulator	K	Transcription	1107751	1108227	+	477	590	517	437	84.6291	68.7106	63.3629
SPP_1190	CP000920.1	SPP_1190	transcriptional regulator	K	Transcription	1109225	1109908	+	684	0	0	0	0	0	0
SPP_1197	CP000920.1	SPP_1197	conserved domain protein	K	Transcription	1114910	1115134	+	225	0	0	0	0	0	0
SPP_1225	CP000920.1	lacR2	lactose phosphotransferase system repressor	K	Transcription	1148399	1149160	+	762	5309	4961	4087	476.699	412.73	370.955
SPP_1230	CP000920.1	lacT	transcription antiterminator LacT	K	Transcription	1153406	1154242	-	837	57	92	82	4.65946	6.9681	6.7758
SPP_1244	CP000920.1	SPD_1063	transcriptional regulator of arginine metabolism expression	K	Transcription	1164432	1164863	-	432	630	1556	1418	99.7799	228.338	227.02
SPP_1264	CP000920.1	SPD_1085	DNA-binding response regulator	K	Transcription	1182402	1183106	-	705	4470	5414	6068	433.815	486.834	595.29
SPP_1273	CP000920.1	SPD_1093	transcriptional regulator biotin repressor family protein	K	Transcription	1189185	1189700	+	516	797	844	815	105.68	103.692	109.24
SPP_1274	CP000920.1	SPD_1094|SPP_1274	GNAT family acetyltransferase;acetyltransferase gnat family	K	Transcription	1190238	1190726	-	489	900	984	952	125.927	127.567	134.648
SPP_1363	CP000920.1	SPP_1363	conserved hypothetical protein	K	Transcription	1273878	1274468	-	591	775	548	452	89.7223	58.7821	52.896
SPP_1388	CP000920.1	psr	Psr protein	K	Transcription	1295393	1296667	-	1275	1924	4912	4483	103.248	244.231	243.182
SPP_1412	CP000920.1	SPD_1225	hypothetical protein	K	Transcription	1321024	1322295	+	1272	472	670	686	25.3887	33.3918	37.3
SPP_1424	CP000920.1	spxA	transcriptional regulator Spx	K	Transcription	1331137	1331538	-	402	9298	5885	4847	1582.52	928.052	833.91
SPP_1441	CP000920.1	SPD_1253	transcriptional repressor	K	Transcription	1346218	1346427	-	210	106	167	147	34.5361	50.4138	48.4139
SPP_1454	CP000920.1	SPD_1262	AraC family transcriptional regulator	K	Transcription	1353991	1354983	-	993	0	0	0	0	0	0
SPP_1467	CP000920.1	SPD_1275	GntR family transcriptional regulator protein	K	Transcription	1366132	1366830	+	699	1243	1054	1077	121.669	95.5906	106.564
SPP_1485	CP000920.1	SPD_1294	hypothetical protein	K	Transcription	1378416	1378862	+	447	219	1055	815	33.5214	149.622	126.102
SPP_1537	CP000920.1	greA	transcription elongation factor GreA	K	Transcription	1421166	1421648	-	483	16511	17195	12783	2338.9	2256.87	1830.45
SPP_1539	CP000920.1	SPD_1347	GNAT family acetyltransferase	K	Transcription	1423455	1423949	-	495	2583	3434	2860	357.03	439.792	399.607
SPP_1540	CP000920.1	SPD_1348	GNAT family acetyltransferase	K	Transcription	1423946	1424410	-	465	1440	2095	1804	211.883	285.616	268.322
SPP_1587	CP000920.1	SPD_1394	hypothetical protein	K	Transcription	1470247	1471158	-	912	2471	4071	5467	185.38	282.982	414.597
SPP_1606	CP000920.1	codY	transcriptional repressor CodY	K	Transcription	1485367	1486155	-	789	5049	6831	7657	437.839	548.857	671.203
SPP_1613	CP000920.1	SPD_1419	hypothetical protein	K	Transcription	1494354	1494557	+	204	175	177	242	58.694	55.0041	82.046
SPP_1643	CP000920.1	SPP_1643	putative transcription antiterminator BglG family protein	K	Transcription	1515111	1516574	-	1464	320	521	392	14.9553	22.5605	18.519
SPP_1652	CP000920.1	SPD_1446	DNA-binding response regulator	K	Transcription	1527282	1527959	-	678	254	429	498	25.6325	40.1125	50.8009
SPP_1655	CP000920.1	SPD_1448	Rrf2 family protein	K	Transcription	1529649	1530086	-	438	1519	1961	1692	237.285	283.828	267.177
SPP_1657	CP000920.1	SPD_1450	iron-dependent transcriptional regulator	K	Transcription	1531116	1531766	+	651	949	923	1159	99.7405	89.882	123.133
SPP_1692	CP000920.1	SPD_1487	phosphosugar-binding transcriptional regulator	K	Transcription	1567652	1568503	+	852	2308	2084	2262	185.346	155.064	183.622
SPP_1729	CP000920.1	nrdR	transcriptional regulator NrdR	K	Transcription	1608248	1608721	-	474	1962	3309	3564	283.209	442.558	520.034
SPP_1730	CP000920.1	SPD_1524	GntR family transcriptional regulator protein	K	Transcription	1608861	1609226	+	366	357	597	515	66.738	103.406	97.3191
SPP_1741	CP000920.1	scrR	sucrose operon repressor	K	Transcription	1620032	1620997	+	966	2373	2910	537	168.076	190.971	38.4476
SPP_1755	CP000920.1	SPD_1547	DNA-directed RNA polymerase subunit omega	K	Transcription	1633383	1633694	-	312	6808	13488	7995	1492.97	2740.59	1772.29
SPP_1758	CP000920.1	SPP_1758	conserved hypothetical protein	K	Transcription	1636434	1639181	-	2748	0	0	0	0	0	0
SPP_1773	CP000920.1	SPD_1565	transcriptional regulator	K	Transcription	1649837	1650217	+	381	1660	1412	1704	298.105	234.942	309.326
SPP_1781	CP000920.1	SPP_1781	transcriptional regulator ArsR family	K	Transcription	1655728	1656405	+	678	901	1436	1465	90.9246	134.269	149.445
SPP_1797	CP000920.1	SPD_1586	LacI family transcriptional regulator	K	Transcription	1670468	1671463	-	996	7459	3863	2194	512.398	245.877	152.352
SPP_1798	CP000920.1	SPD_1587	transcriptional activator	K	Transcription	1671825	1673306	-	1482	1579	899	551	72.8987	38.4559	25.7143
SPP_1814	CP000920.1	SPD_1592|SPP_1814	GNAT family acetyltransferase;acetyltransferase gnat family	K	Transcription	1683218	1683664	-	447	129	103	110	19.7455	14.6077	17.0199
SPP_1816	CP000920.1	SPD_1594	transcriptional regulator	K	Transcription	1684445	1685596	-	1152	3104	3942	3146	184.355	216.928	188.877
SPP_1827	CP000920.1	SPD_1605	LacI family transcriptional regulator	K	Transcription	1694044	1695045	-	1002	2952	3922	2963	201.574	248.137	204.52
SPP_1854	CP000920.1	galR	galactose operon repressor	K	Transcription	1722087	1723094	+	1008	484	1344	2194	32.8527	84.5261	150.539
SPP_1856	CP000920.1	SPD_1637	transcriptional regulator MerR family protein	K	Transcription	1724178	1724531	-	354	49	178	109	9.47063	31.8764	21.2959
SPP_1858	CP000920.1	SPD_1639	transcriptional regulator TetR family protein	K	Transcription	1725798	1726334	+	537	38	59	62	4.84167	6.96514	7.98527
SPP_1864	CP000920.1	SPD_1645	transcriptional regulator MarR family protein	K	Transcription	1732383	1732826	-	444	1093	2214	4444	168.431	316.116	692.25
SPP_1885	CP000920.1	treR	trehalose operon repressor	K	Transcription	1750623	1751333	+	711	519	665	691	49.9441	59.2931	67.2172
SPP_1905	CP000920.1	msmR	msm operon regulatory protein MsmR	K	Transcription	1770147	1771007	+	861	336	415	298	26.7007	30.556	23.9379
SPP_1906	CP000920.1	SPD_1680	biotin--protein ligase	K	Transcription	1771004	1771939	+	936	906	702	683	66.2275	47.5459	50.4681
SPP_1931	CP000920.1	recX|SPP_1931	recombination regulator RecX;RecA regulator RecX	K	Transcription	1781041	1781817	+	777	1174	913	841	103.379	74.4906	74.8595
SPP_1944	CP000920.1	SPD_1718|SPP_1944	hypothetical protein;response regulator of the LytR/AlgR family	K	Transcription	1789803	1790249	-	447	249	318	259	38.1134	45.0995	40.0741
SPP_1952	CP000920.1	SPD_1725	hypothetical protein	K	Transcription	1793760	1794476	-	717	17205	27204	26693	1641.81	2405.28	2574.84
SPP_1962	CP000920.1	SPD_1734|SPP_1962	hypothetical protein;conserved hypothetical protein	K	Transcription	1800615	1801199	-	585	115	135	114	13.4502	14.6295	13.4779
SPP_1965	CP000920.1	SPP_1965	type II restriction-modification system regulatory protein putative	K	Transcription	1802749	1802910	-	162	81	141	123	34.2102	55.1767	52.5124
SPP_1970	CP000920.1	SPD_1741	transcriptional regulator	K	Transcription	1808840	1809856	-	1017	5734	7953	7180	385.765	495.749	488.287
SPP_1974	CP000920.1	SPD_1745|SPP_1974	transcriptional regulator PlcR;transcriptional activator	K	Transcription	1811904	1812767	-	864	4728	3187	2636	374.412	233.841	211.01
SPP_1980	CP000920.1	rpoC	DNA-directed RNA polymerase subunit beta'	K	Transcription	1817372	1821049	-	3678	39674	62312	59699	738.041	1074.02	1122.61
SPP_1981	CP000920.1	rpoB	DNA-directed RNA polymerase subunit beta	K	Transcription	1821082	1824693	-	3612	38905	53135	52516	736.96	932.577	1005.58
SPP_1999	CP000920.1	purR	pur operon repressor	K	Transcription	1837951	1838778	-	828	7603	8620	10123	628.262	659.977	845.573
SPP_2012	CP000920.1	SPD_1786|SPP_2012	transcriptional regulator PlcR;transcriptional activator	K	Transcription	1849810	1850709	-	900	2519	3066	2830	191.501	215.964	217.478
SPP_2023	CP000920.1	ccpA	catabolite control protein A	K	Transcription	1859035	1860045	-	1011	10267	10751	13394	694.83	674.139	916.286
SPP_2024	CP000920.1	SPD_1798|SPP_2024	DNA-binding response regulator;response regulator	K	Transcription	1860470	1861069	-	600	500	628	871	57.0171	66.353	100.401
SPP_2045	CP000920.1	nusG	transcription antitermination protein NusG	K	Transcription	1871457	1871993	-	537	10809	7950	6441	1377.2	938.523	829.566
SPP_2057	CP000920.1	SPD_1829	GntR family transcriptional regulator protein	K	Transcription	1882286	1883014	-	729	1859	1529	1377	174.477	132.963	130.641
SPP_2068	CP000920.1	SPD_1841	BglG family transcriptional regulator	K	Transcription	1894965	1896638	-	1674	136	127	96	5.55865	4.8095	3.96632
SPP_2132	CP000920.1	argR	arginine repressor	K	Transcription	1944370	1944816	-	447	6191	3649	2813	947.631	517.509	435.245
SPP_2166	CP000920.1	malR	maltose operon transcriptional repressor	K	Transcription	1981777	1982763	+	987	2154	1891	1875	149.319	121.458	131.388
SPP_2174	CP000920.1	SPD_1947	transcriptional regulator	K	Transcription	1988374	1988580	-	207	15	50	46	4.95801	15.3127	15.3695
SPP_2179	CP000920.1	SPD_1952	transcriptional activator Rgg/GadR/MutR family protein	K	Transcription	1992008	1992859	-	852	170	158	122	13.652	11.7563	9.90358
SPP_2219	CP000920.1	SPD_1996	fucose operon repressor	K	Transcription	2037772	2038545	+	774	758	431	303	67.0061	35.3011	27.0753
SPP_2223	CP000920.1	adcR	adc operon repressor AdcR	K	Transcription	2042725	2043165	-	441	497	622	720	77.1088	89.4136	112.919
SPP_2238	CP000920.1	SPD_2014	hypothetical protein	K	Transcription	2057699	2059108	-	1410	1356	2872	3001	65.8001	129.127	147.204
SPP_2245	CP000920.1	SPD_2020	DNA-binding response regulator	K	Transcription	2065116	2065769	-	654	2233	4428	3625	233.613	429.222	383.356
SPP_2249	CP000920.1	ctsR	CtsR family transcriptional regulator	K	Transcription	2068845	2069303	-	459	826	1730	1590	123.127	238.938	239.583
SPP_2287	CP000920.1	SPD_2060	transcriptional regulator TetR family protein	K	Transcription	2105920	2106462	+	543	216	133	135	27.217	15.5276	17.1952
SPP_2290	CP000920.1	comE	response regulator	K	Transcription	2106705	2107457	-	753	1957	1336	792	177.821	112.477	72.7449
SPP_2296	CP000920.1	SPD_2069	SpoJ protein	K	Transcription	2111108	2111866	+	759	3239	12573	5371	291.981	1050.14	489.424
SPP_0004	CP000920.1	SPD_0004	GTP-dependent nucleic acid-binding protein EngD	J	Translation, ribosomal structure and biogenesis	3196	4311	+	1116	16417	10400	10109	1006.5	590.773	626.493
SPP_0005	CP000920.1	pth	peptidyl-tRNA hydrolase	J	Translation, ribosomal structure and biogenesis	4382	4951	+	570	1199	1302	1092	143.923	144.806	132.501
SPP_0007	CP000920.1	SPD_0007	S4 domain-containing protein	J	Translation, ribosomal structure and biogenesis	8519	8785	+	267	3540	3267	2461	907.148	775.693	637.489
SPP_0011	CP000920.1	tilS	tRNA(Ile)-lysidine synthetase	J	Translation, ribosomal structure and biogenesis	10531	11808	+	1278	7662	7656	5741	410.202	379.772	310.691
SPP_0147	CP000920.1	rpsD	30S ribosomal protein S4	J	Translation, ribosomal structure and biogenesis	119829	120440	+	612	34122	19425	20089	3814.78	2012.16	2270.28
SPP_0186	CP000920.1	mnmA	tRNA-specific 2-thiouridylase MnmA	J	Translation, ribosomal structure and biogenesis	155442	156563	+	1122	4477	8181	10158	273.011	462.238	626.163
SPP_0190	CP000920.1	SPD_0130	metallo-beta-lactamase domain-containing protein	J	Translation, ribosomal structure and biogenesis	159461	161140	-	1680	9386	9354	10708	382.259	352.972	440.83
SPP_0197	CP000920.1	SPD_0136	DNA-binding/iron metalloprotein/AP endonuclease	J	Translation, ribosomal structure and biogenesis	163805	164815	+	1011	3361	3494	4497	227.459	219.091	307.641
SPP_0231	CP000920.1	mutL	DNA mismatch repair protein	J	Translation, ribosomal structure and biogenesis	194661	196610	+	1950	2852	3042	3848	100.069	98.8955	136.481
SPP_0259	CP000920.1	rpsJ	30S ribosomal protein S10	J	Translation, ribosomal structure and biogenesis	221984	222292	+	309	20593	35546	21120	4559.82	7292.63	4727.24
SPP_0260	CP000920.1	rplC	50S ribosomal protein L3	J	Translation, ribosomal structure and biogenesis	222509	223135	+	627	18738	25997	20200	2044.76	2628.5	2228.21
SPP_0261	CP000920.1	rplD	50S ribosomal protein L4	J	Translation, ribosomal structure and biogenesis	223160	223783	+	624	18414	26094	21902	2019.06	2650.99	2427.57
SPP_0262	CP000920.1	rplW	50S ribosomal protein L23	J	Translation, ribosomal structure and biogenesis	223783	224079	+	297	12042	20468	17765	2774.14	4368.89	4136.96
SPP_0263	CP000920.1	rplB	50S ribosomal protein L2	J	Translation, ribosomal structure and biogenesis	224097	224930	+	834	34798	67714	60172	2854.79	5147.12	4990
SPP_0264	CP000920.1	rpsS	30S ribosomal protein S19	J	Translation, ribosomal structure and biogenesis	225034	225315	+	282	16702	50448	32326	4052.34	11340.9	7928.21
SPP_0265	CP000920.1	rplV	50S ribosomal protein L22	J	Translation, ribosomal structure and biogenesis	225327	225671	+	345	20793	47952	34016	4123.67	8811.29	6819.24
SPP_0266	CP000920.1	rpsC	30S ribosomal protein S3	J	Translation, ribosomal structure and biogenesis	225684	226337	+	654	23583	40975	33361	2467.22	3971.85	3528.04
SPP_0267	CP000920.1	rplP	50S ribosomal protein L16	J	Translation, ribosomal structure and biogenesis	226341	226754	+	414	11276	22788	19268	1863.55	3489.46	3218.91
SPP_0268	CP000920.1	rpmC	50S ribosomal protein L29	J	Translation, ribosomal structure and biogenesis	226764	226970	+	207	7732	19660	11228	2555.69	6020.95	3751.49
SPP_0269	CP000920.1	rpsQ	30S ribosomal protein S17	J	Translation, ribosomal structure and biogenesis	226995	227255	+	261	12270	20203	17248	3216.55	4907.13	4570.57
SPP_0270	CP000920.1	rplN	50S ribosomal protein L14	J	Translation, ribosomal structure and biogenesis	227281	227649	+	369	14822	26532	24178	2748.32	4558.22	4531.75
SPP_0271	CP000920.1	rplX	50S ribosomal protein L24	J	Translation, ribosomal structure and biogenesis	227727	228032	+	306	14878	32323	20953	3326.67	6696.41	4735.84
SPP_0272	CP000920.1	rplE	50S ribosomal protein L5	J	Translation, ribosomal structure and biogenesis	228056	228598	+	543	42031	83953	58458	5296.1	9801.4	7445.88
SPP_0273	CP000920.1	rpsN	30S ribosomal protein S14	J	Translation, ribosomal structure and biogenesis	228616	228885	+	270	11762	16912	11459	2980.6	3970.85	2935.32
SPP_0274	CP000920.1	rpsH	30S ribosomal protein S8	J	Translation, ribosomal structure and biogenesis	229170	229568	+	399	26579	45779	34672	4557.76	7273.53	6010.05
SPP_0275	CP000920.1	rplF	50S ribosomal protein L6	J	Translation, ribosomal structure and biogenesis	229760	230296	+	537	38328	64050	50866	4883.46	7561.3	6551.27
SPP_0276	CP000920.1	rplR	50S ribosomal protein L18	J	Translation, ribosomal structure and biogenesis	230380	230736	+	357	10713	17077	13355	2053.19	3032.46	2587.31
SPP_0277	CP000920.1	rpsE	30S ribosomal protein S5	J	Translation, ribosomal structure and biogenesis	230754	231248	+	495	35223	54790	47634	4868.64	7016.94	6655.55
SPP_0278	CP000920.1	rpmD	50S ribosomal protein L30	J	Translation, ribosomal structure and biogenesis	231262	231444	+	183	4240	7931	5789	1585.26	2747.44	2187.89
SPP_0279	CP000920.1	rplO	50S ribosomal protein L15	J	Translation, ribosomal structure and biogenesis	231589	232029	+	441	25671	40610	37872	3982.82	5837.76	5939.53
SPP_0282	CP000920.1	infA	translation initiation factor IF-1	J	Translation, ribosomal structure and biogenesis	234258	234476	+	219	47158	32586	35924	14733.2	9432.76	11345.2
SPP_0283	CP000920.1	rpmJ	ribosomal protein L36	J	Translation, ribosomal structure and biogenesis	234501	234617	+	117	7287	7247	6714	4261.37	3926.67	3968.88
SPP_0284	CP000920.1	rpsM	30S ribosomal protein S13	J	Translation, ribosomal structure and biogenesis	234635	235000	+	366	44852	30985	26887	8384.69	5366.88	5080.81
SPP_0285	CP000920.1	rpsK	30S ribosomal protein S11	J	Translation, ribosomal structure and biogenesis	235018	235401	+	384	35717	32632	31471	6364	5387.22	5668.28
SPP_0287	CP000920.1	rplQ	50S ribosomal protein L17	J	Translation, ribosomal structure and biogenesis	236391	236777	+	387	49332	33036	28649	8721.75	5411.63	5120.01
SPP_0306	CP000920.1	leuS	leucyl-tRNA synthetase	J	Translation, ribosomal structure and biogenesis	253785	256286	+	2502	12608	14061	16496	344.782	356.271	455.998
SPP_0307	CP000920.1	SPD_0239	GNAT family acetyltransferase	J	Translation, ribosomal structure and biogenesis	256480	257175	+	696	561	1432	1535	55.1493	130.432	152.536
SPP_0314	CP000920.1	proS	prolyl-tRNA synthetase	J	Translation, ribosomal structure and biogenesis	263290	265143	+	1854	13612	17962	19226	502.341	614.182	717.218
SPP_0320	CP000920.1	rpsL	30S ribosomal protein S12	J	Translation, ribosomal structure and biogenesis	274230	274643	+	414	33008	34286	29584	5455.13	5250.11	4942.29
SPP_0321	CP000920.1	rpsG	30S ribosomal protein S7	J	Translation, ribosomal structure and biogenesis	274663	275133	+	471	76036	59974	62058	11045.5	8072.24	9112.74
SPP_0322	CP000920.1	fusA	elongation factor G	J	Translation, ribosomal structure and biogenesis	275558	277639	+	2082	99756	128326	111995	3278.27	3907.38	3720.4
SPP_0329	CP000920.1	rsuA1|SPP_0329	ribosomal small subunit pseudouridine synthase A;ribosomal small subunit pseudouridine synthase A putative	J	Translation, ribosomal structure and biogenesis	284669	285391	+	723	552	859	661	52.238	75.3194	63.2318
SPP_0344	CP000920.1	rplM	50S ribosomal protein L13	J	Translation, ribosomal structure and biogenesis	299033	299479	+	447	25126	29652	27121	3845.93	4205.31	4196.34
SPP_0345	CP000920.1	rpsI	30S ribosomal protein S9	J	Translation, ribosomal structure and biogenesis	299498	299890	+	393	12473	16534	13942	2171.52	2667.09	2453.6
SPP_0368	CP000920.1	mraW	S-adenosyl-methyltransferase MraW	J	Translation, ribosomal structure and biogenesis	320837	321787	+	951	4106	5091	5770	295.41	339.371	419.631
SPP_0442	CP000920.1	serS	seryl-tRNA synthetase	J	Translation, ribosomal structure and biogenesis	396667	397941	-	1275	1595	2039	2544	85.5927	101.382	138
SPP_0464	CP000920.1	efp	elongation factor P	J	Translation, ribosomal structure and biogenesis	412730	413290	-	561	12017	9977	11160	1465.61	1127.43	1375.86
SPP_0467	CP000920.1	gatB	aspartyl/glutamyl-tRNA amidotransferase subunit B	J	Translation, ribosomal structure and biogenesis	414835	416277	-	1443	5562	7058	8183	263.725	310.075	392.21
SPP_0468	CP000920.1	gatA	aspartyl/glutamyl-tRNA amidotransferase subunit A	J	Translation, ribosomal structure and biogenesis	416277	417743	-	1467	3553	6070	6872	165.711	262.307	323.985
SPP_0469	CP000920.1	gatC	aspartyl/glutamyl-tRNA amidotransferase subunit C	J	Translation, ribosomal structure and biogenesis	417743	418045	-	303	493	855	1116	111.324	178.886	254.738
SPP_0470	CP000920.1	prfC	peptide chain release factor 3	J	Translation, ribosomal structure and biogenesis	418258	419802	+	1545	4747	6076	7285	210.221	249.311	326.117
SPP_0472	CP000920.1	rpmB	50S ribosomal protein L28	J	Translation, ribosomal structure and biogenesis	420672	420860	+	189	39013	13545	13853	14123.2	4543.28	5069.37
SPP_0511	CP000920.1	SPD_0436	TrmH family RNA methyltransferase	J	Translation, ribosomal structure and biogenesis	459134	459637	+	504	890	839	825	120.822	105.532	113.213
SPP_0515	CP000920.1	SPD_0440	hypothetical protein	J	Translation, ribosomal structure and biogenesis	461715	462164	+	450	2061	4845	4478	313.366	682.548	688.246
SPP_0537	CP000920.1	grpE	heat shock protein GrpE	J	Translation, ribosomal structure and biogenesis	488946	489470	+	525	816	4551	5495	106.345	549.54	723.903
SPP_0568	CP000920.1	trmB	tRNA (guanine-N(7)-)-methyltransferase	J	Translation, ribosomal structure and biogenesis	509831	510466	+	636	7933	5207	5842	853.427	519.018	635.297
SPP_0569	CP000920.1	SPD_0478	hypothetical protein	J	Translation, ribosomal structure and biogenesis	510592	511071	+	480	2603	7227	5275	371.039	954.484	760.069
SPP_0572	CP000920.1	SPD_0481	hypothetical protein	J	Translation, ribosomal structure and biogenesis	512559	512858	+	300	1217	3553	2889	277.559	750.803	666.037
SPP_0573	CP000920.1	infB	translation initiation factor IF-2	J	Translation, ribosomal structure and biogenesis	512875	515667	+	2793	15757	34972	26306	386.001	793.782	651.412
SPP_0574	CP000920.1	rbfA	ribosome-binding factor A	J	Translation, ribosomal structure and biogenesis	515918	516268	+	351	2267	2867	2652	441.907	517.812	522.563
SPP_0583	CP000920.1	SPD_0492|SPP_0583	GNAT family acetyltransferase;acetyltransferase gnat family	J	Translation, ribosomal structure and biogenesis	521131	521691	+	561	436	908	1386	53.1753	102.606	170.873
SPP_0585	CP000920.1	valS	valyl-tRNA synthetase	J	Translation, ribosomal structure and biogenesis	522262	524913	+	2652	7477	10644	13901	192.903	254.439	362.531
SPP_0595	CP000920.1	pheS	phenylalanyl-tRNA synthetase subunit alpha;phenylalanyl-tRNA synthetase alpha subunit	J	Translation, ribosomal structure and biogenesis	536104	537192	+	1089	1403	1886	2755	88.1487	109.791	174.971
SPP_0597	CP000920.1	pheT	phenylalanyl-tRNA synthetase subunit beta	J	Translation, ribosomal structure and biogenesis	537778	540180	+	2403	5524	5519	7198	157.285	145.599	207.172
SPP_0608	CP000920.1	cysS	cysteinyl-tRNA synthetase	J	Translation, ribosomal structure and biogenesis	550066	551409	+	1344	5699	7425	9200	290.125	350.227	473.435
SPP_0609	CP000920.1	SPD_0516	hypothetical protein	J	Translation, ribosomal structure and biogenesis	551402	551788	+	387	1760	3455	4300	311.163	565.964	768.475
SPP_0627	CP000920.1	SPD_0533	metallo-beta-lactamase superfamily protein	J	Translation, ribosomal structure and biogenesis	568120	569781	+	1662	13523	16070	18892	556.709	612.966	786.175
SPP_0632	CP000920.1	uvrC	excinuclease ABC subunit C	J	Translation, ribosomal structure and biogenesis	574018	575862	+	1845	1249	2374	2621	46.3183	81.5711	98.2523
SPP_0648	CP000920.1	rplK	50S ribosomal protein L11	J	Translation, ribosomal structure and biogenesis	585890	586315	+	426	80752	32229	36411	12969.7	4796.11	5911.46
SPP_0649	CP000920.1	rplA	50S ribosomal protein L1	J	Translation, ribosomal structure and biogenesis	586523	587212	+	690	49007	27077	23916	4859.54	2487.73	2397.24
SPP_0692	CP000920.1	miaA	tRNA delta(2)-isopentenylpyrophosphate transferase	J	Translation, ribosomal structure and biogenesis	635563	636447	+	885	2056	2798	3777	158.952	200.427	295.172
SPP_0695	CP000920.1	rnz	ribonuclease Z	J	Translation, ribosomal structure and biogenesis	638309	639238	+	930	884	1966	2223	65.0362	134.015	165.321
SPP_0701	CP000920.1	rsuA2|SPP_0701	ribosomal small subunit pseudouridine synthase A;ribosomal small subunit pseudouridine synthase A putative	J	Translation, ribosomal structure and biogenesis	642045	642770	-	726	146	137	115	13.7595	11.9629	10.9555
SPP_0724	CP000920.1	lysS	lysyl-tRNA synthetase	J	Translation, ribosomal structure and biogenesis	660858	662348	+	1491	12365	15739	17174	567.417	669.193	796.647
SPP_0766	CP000920.1	prfB	peptide chain release factor 2	J	Translation, ribosomal structure and biogenesis	696175	697164	+	990	4709	8772	9411	325.446	561.714	657.465
SPP_0777	CP000920.1	SPD_0669|SPP_0777	ribosomal RNA large subunit methyltransferase N;radical SAM enzyme Cfr family	J	Translation, ribosomal structure and biogenesis	709220	710305	+	1086	2755	4156	4805	173.571	242.604	306.01
SPP_0783	CP000920.1	rpsP	30S ribosomal protein S16	J	Translation, ribosomal structure and biogenesis	714351	714623	+	273	46770	32570	25949	11721.7	7563.22	6574.01
SPP_0786	CP000920.1	rimM	16S rRNA-processing protein RimM	J	Translation, ribosomal structure and biogenesis	716278	716796	+	519	3554	5112	5598	468.529	624.418	745.998
SPP_0787	CP000920.1	trmD	tRNA (guanine-N(1)-)-methyltransferase	J	Translation, ribosomal structure and biogenesis	716786	717505	+	720	4812	5775	5970	457.277	508.477	573.474
SPP_0797	CP000920.1	metG	methionyl-tRNA synthetase	J	Translation, ribosomal structure and biogenesis	724337	726334	+	1998	15702	13706	14989	537.707	434.878	518.859
SPP_0844	CP000920.1	rpsT	30S ribosomal protein S20	J	Translation, ribosomal structure and biogenesis	767913	768149	-	237	39595	13400	9717	11430.8	3584.33	2835.67
SPP_0847	CP000920.1	SPD_0735	methyltransferase small subunit	J	Translation, ribosomal structure and biogenesis	769955	770536	+	582	1161	1667	1727	136.488	181.579	205.23
SPP_0871	CP000920.1	rpsA	30S ribosomal protein S1	J	Translation, ribosomal structure and biogenesis	789794	790996	+	1203	164554	140237	135454	9358.99	7390.07	7787.5
SPP_0902	CP000920.1	pepX	x-prolyl-dipeptidyl aminopeptidase	J	Translation, ribosomal structure and biogenesis	824062	826335	-	2274	12224	12688	15112	367.798	353.716	459.625
SPP_0936	CP000920.1	rluD	ribosomal large subunit pseudouridine synthase D	J	Translation, ribosomal structure and biogenesis	859487	860374	+	888	1655	1925	2453	127.518	137.426	191.054
SPP_0950	CP000920.1	gid	tRNA (uracil-5-)-methyltransferase Gid	J	Translation, ribosomal structure and biogenesis	871454	872788	+	1335	904	3492	3292	46.3312	165.823	170.55
SPP_0952	CP000920.1	frr	ribosome recycling factor	J	Translation, ribosomal structure and biogenesis	873618	874175	+	558	4977	6218	6019	610.267	706.429	746.04
SPP_0960	CP000920.1	SPD_0842|SPP_0960	GNAT family acetyltransferase;acetyltransferase gnat family	J	Translation, ribosomal structure and biogenesis	878965	879534	+	570	1244	1737	1301	149.325	193.187	157.861
SPP_0965	CP000920.1	infC	translation initiation factor IF-3	J	Translation, ribosomal structure and biogenesis	884937	885494	+	558	19304	12287	10559	2367.01	1395.93	1308.76
SPP_0966	CP000920.1	rpmI	50S ribosomal protein L35	J	Translation, ribosomal structure and biogenesis	885527	885727	+	201	15667	9323	7658	5333.05	2940.43	2635.07
SPP_0967	CP000920.1	rplT	50S ribosomal protein L20	J	Translation, ribosomal structure and biogenesis	885779	886138	+	360	15766	9907	7622	2996.44	1744.58	1464.33
SPP_0973	CP000920.1	SPD_0855	metalloprotease	J	Translation, ribosomal structure and biogenesis	892603	893100	+	498	2405	3050	2881	330.424	388.26	400.116
SPP_0979	CP000920.1	rpmG1	ribosomal protein L33	J	Translation, ribosomal structure and biogenesis	897056	897205	+	150	271	356	271	123.613	150.456	124.954
SPP_0981	CP000920.1	rnr	ribonuclease R	J	Translation, ribosomal structure and biogenesis	897580	899934	+	2355	4843	13550	9916	140.705	364.754	291.218
SPP_1022	CP000920.1	trmE	tRNA modification GTPase TrmE	J	Translation, ribosomal structure and biogenesis	936685	938058	-	1374	2649	3350	3166	131.911	154.565	159.366
SPP_1026	CP000920.1	prfA	peptide chain release factor 1	J	Translation, ribosomal structure and biogenesis	939578	940657	+	1080	3614	5134	5937	228.955	301.359	380.203
SPP_1027	CP000920.1	hemK	HemK protein;protein-(glutamine-N5) methyltransferase release factor-specific	J	Translation, ribosomal structure and biogenesis	940657	941496	+	840	2976	4033	4140	242.404	304.369	340.873
SPP_1028	CP000920.1	SPD_0908|SPP_1028	Sua5/YciO/YrdC/YwlC family protein	J	Translation, ribosomal structure and biogenesis	941480	942082	+	603	4665	7236	8405	529.323	760.734	964.034
SPP_1034	CP000920.1	rumA1	23S rRNA (uracil-5-)-methyltransferase RumA	J	Translation, ribosomal structure and biogenesis	946551	948182	+	1632	1444	1759	1892	60.5387	68.3278	80.1813
SPP_1088	CP000920.1	SPD_0968	GNAT family acetyltransferase	J	Translation, ribosomal structure and biogenesis	997470	998021	+	552	1548	3903	3705	191.875	448.241	464.217
SPP_1104	CP000920.1	SPD_0984	ribosomal large subunit pseudouridine synthase RluD subfamily protein	J	Translation, ribosomal structure and biogenesis	1010924	1011820	+	897	894	1667	2209	68.1916	117.813	170.324
SPP_1110	CP000920.1	rplU	50S ribosomal protein L21	J	Translation, ribosomal structure and biogenesis	1016036	1016350	+	315	19554	24198	20352	4247.28	4869.91	4468.57
SPP_1111	CP000920.1	SPD_0990	hypothetical protein	J	Translation, ribosomal structure and biogenesis	1016366	1016710	+	345	33051	36899	30972	6554.68	6780.28	6209.01
SPP_1112	CP000920.1	rpmA	50S ribosomal protein L27	J	Translation, ribosomal structure and biogenesis	1016727	1017020	+	294	11967	6078	6210	2784.99	1310.59	1460.89
SPP_1155	CP000920.1	SPP_1155	tetracycline resistance protein TetM	J	Translation, ribosomal structure and biogenesis	1072571	1074490	-	1920	1804	1553	1400	64.2867	51.2769	50.4311
SPP_1241	CP000920.1	lepA	GTP-binding protein LepA	J	Translation, ribosomal structure and biogenesis	1160126	1161949	-	1824	5148	10966	10834	193.108	381.132	410.805
SPP_1245	CP000920.1	SPD_1064	hemolysin A	J	Translation, ribosomal structure and biogenesis	1164856	1165671	-	816	1447	4017	3772	121.329	312.078	319.708
SPP_1247	CP000920.1	xseB	exodeoxyribonuclease VII small subunit	J	Translation, ribosomal structure and biogenesis	1166536	1166748	-	213	107	543	608	34.3709	161.611	197.422
SPP_1248	CP000920.1	xseA	exodeoxyribonuclease VII large subunit	J	Translation, ribosomal structure and biogenesis	1166726	1168066	-	1341	1477	4995	5600	75.3595	236.134	288.823
SPP_1251	CP000920.1	truB	tRNA pseudouridine synthase B	J	Translation, ribosomal structure and biogenesis	1169483	1170361	-	879	1060	1405	1727	82.5093	101.33	135.886
SPP_1275	CP000920.1	SPD_1095	hypothetical protein	J	Translation, ribosomal structure and biogenesis	1190692	1191255	-	564	1226	1920	1427	148.73	215.811	174.991
SPP_1285	CP000920.1	rnc	ribonuclease III	J	Translation, ribosomal structure and biogenesis	1205473	1206171	-	699	818	784	1021	80.0686	71.1035	101.023
SPP_1324	CP000920.1	gidB	16S rRNA methyltransferase GidB	J	Translation, ribosomal structure and biogenesis	1240880	1241593	+	714	1178	1378	1435	112.884	122.35	139.004
SPP_1333	CP000920.1	rplS	50S ribosomal protein L19	J	Translation, ribosomal structure and biogenesis	1249223	1249570	-	348	101550	40780	41643	19965.8	7428.82	8276.27
SPP_1339	CP000920.1	rpmE2	50S ribosomal protein L31	J	Translation, ribosomal structure and biogenesis	1252343	1252585	+	243	48375	12256	10472	13620.7	3197.38	2980.54
SPP_1373	CP000920.1	rplL	50S ribosomal protein L7/L12	J	Translation, ribosomal structure and biogenesis	1278865	1279233	-	369	133673	92599	69515	24785.8	15908.6	13029.4
SPP_1374	CP000920.1	rplJ	50S ribosomal protein L10	J	Translation, ribosomal structure and biogenesis	1279309	1279809	-	501	81248	50520	38917	11095.9	6392.6	5372.47
SPP_1398	CP000920.1	SPD_1212	hypothetical protein	J	Translation, ribosomal structure and biogenesis	1304595	1305758	-	1164	4168	4437	5003	244.997	241.651	297.269
SPP_1402	CP000920.1	alaS	alanyl-tRNA synthetase	J	Translation, ribosomal structure and biogenesis	1310531	1313149	-	2619	5519	8055	11154	144.182	194.976	294.556
SPP_1421	CP000920.1	SPD_1233	NOL1/NOP2/sun family protein	J	Translation, ribosomal structure and biogenesis	1328791	1330095	-	1305	906	1209	1555	47.5011	58.731	82.4123
SPP_1433	CP000920.1	rpsU	30S ribosomal protein S21	J	Translation, ribosomal structure and biogenesis	1337730	1337906	-	177	61411	11317	10058	23738.8	4053.31	3930.16
SPP_1437	CP000920.1	SPD_1249|SPP_1437	acetyltransferase;acetyltransferase gnat family	J	Translation, ribosomal structure and biogenesis	1342442	1342993	-	552	1320	3144	3032	163.614	361.073	379.894
SPP_1476	CP000920.1	def	peptide deformylase	J	Translation, ribosomal structure and biogenesis	1372503	1373114	+	612	4143	4839	5072	463.18	501.252	573.192
SPP_1477	CP000920.1	SPD_1286	TrmH family RNA methyltransferase group 3	J	Translation, ribosomal structure and biogenesis	1373159	1373887	+	729	2149	2020	2244	201.695	175.661	212.896
SPP_1495	CP000920.1	glyS	glycyl-tRNA synthetase subunit beta	J	Translation, ribosomal structure and biogenesis	1386182	1388218	-	2037	10446	12179	15161	350.869	379.029	514.765
SPP_1496	CP000920.1	glyQ	glycyl-tRNA synthetase subunit alpha	J	Translation, ribosomal structure and biogenesis	1388478	1389395	-	918	2018	2870	4158	150.406	198.194	313.266
SPP_1507	CP000920.1	tuf	elongation factor Tu	J	Translation, ribosomal structure and biogenesis	1397338	1398534	-	1197	252824	239001	265807	14451.4	12657.8	15358.3
SPP_1560	CP000920.1	SPD_1366|SPP_1560	hypothetical protein;S1-type RNA-binding domain protein	J	Translation, ribosomal structure and biogenesis	1444612	1444998	-	387	2036	3258	3008	359.959	533.694	537.575
SPP_1562	CP000920.1	rpsR	30S ribosomal protein S18	J	Translation, ribosomal structure and biogenesis	1446668	1446907	-	240	19001	17586	14948	5416.91	4645.23	4307.68
SPP_1564	CP000920.1	rpsF	30S ribosomal protein S6	J	Translation, ribosomal structure and biogenesis	1447421	1447711	-	291	30891	14938	15917	7263.15	3254.25	3783.03
SPP_1565	CP000920.1	asnC	asparaginyl-tRNA synthetase	J	Translation, ribosomal structure and biogenesis	1447864	1449207	-	1344	9697	10463	14235	493.656	493.525	732.538
SPP_1574	CP000920.1	def2	peptide deformylase	J	Translation, ribosomal structure and biogenesis	1455047	1455457	-	411	963	1366	1132	160.314	210.698	190.492
SPP_1579	CP000920.1	SPD_1386	tRNA CCA-pyrophosphorylase	J	Translation, ribosomal structure and biogenesis	1462572	1463756	-	1185	4164	6258	6524	240.424	334.787	380.774
SPP_1590	CP000920.1	SPD_1397	endoribonuclease L-PSP	J	Translation, ribosomal structure and biogenesis	1473071	1473451	-	381	6629	4524	5879	1190.44	752.748	1067.21
SPP_1619	CP000920.1	truA	tRNA pseudouridine synthase A	J	Translation, ribosomal structure and biogenesis	1496959	1497708	-	750	674	531	701	61.4872	44.8833	64.6441
SPP_1647	CP000920.1	rpsO	30S ribosomal protein S15	J	Translation, ribosomal structure and biogenesis	1522044	1522313	-	270	29550	18844	14334	7488.24	4424.47	3671.77
SPP_1650	CP000920.1	thrS	threonyl-tRNA synthetase	J	Translation, ribosomal structure and biogenesis	1524323	1526266	+	1944	3496	4161	5390	123.044	135.692	191.763
SPP_1663	CP000920.1	dtd	D-tyrosyl-tRNA(Tyr) deacylase	J	Translation, ribosomal structure and biogenesis	1533626	1534069	-	444	1135	1765	1865	174.904	252.008	290.515
SPP_1677	CP000920.1	ileS	isoleucyl-tRNA synthetase	J	Translation, ribosomal structure and biogenesis	1551625	1554417	-	2793	12586	13133	17201	308.321	298.088	425.946
SPP_1752	CP000920.1	sun	ribosomal RNA small subunit methyltransferase B	J	Translation, ribosomal structure and biogenesis	1628667	1629980	-	1314	2562	5199	5212	133.404	250.828	274.335
SPP_1753	CP000920.1	fmt	methionyl-tRNA formyltransferase	J	Translation, ribosomal structure and biogenesis	1629973	1630908	-	936	1036	2468	2275	75.7304	167.156	168.104
SPP_1761	CP000920.1	SPD_1554	iojap-like protein	J	Translation, ribosomal structure and biogenesis	1641484	1641837	-	354	2749	2470	2874	531.322	442.329	561.508
SPP_1765	CP000920.1	SPD_1558	hypothetical protein	J	Translation, ribosomal structure and biogenesis	1643625	1643936	-	312	758	1935	1735	166.227	393.168	384.607
SPP_1783	CP000920.1	SPD_1572	16S ribosomal RNA methyltransferase RsmE	J	Translation, ribosomal structure and biogenesis	1658272	1659015	-	744	547	1662	1715	50.3038	141.615	159.428
SPP_1784	CP000920.1	prmA	50S ribosomal protein L11 methyltransferase;ribosomal protein L11 methyltransferase	J	Translation, ribosomal structure and biogenesis	1659017	1659967	-	951	649	2764	3005	46.6928	184.251	218.543
SPP_1874	CP000920.1	rluB	ribosomal large subunit pseudouridine synthase B	J	Translation, ribosomal structure and biogenesis	1740598	1741320	-	723	2437	3641	4697	230.623	319.252	449.319
SPP_1929	CP000920.1	rumA2	23S rRNA (uracil-5-)-methyltransferase RumA	J	Translation, ribosomal structure and biogenesis	1778843	1780198	-	1356	1590	1642	1649	80.2276	76.7654	84.1072
SPP_1932	CP000920.1	SPD_1706	hypothetical protein	J	Translation, ribosomal structure and biogenesis	1781906	1782439	+	534	12691	9347	10481	1626.08	1109.64	1357.48
SPP_1936	CP000920.1	groES	co-chaperonin GroES	J	Translation, ribosomal structure and biogenesis	1785411	1785695	-	285	3372	9279	11638	809.522	2063.99	2824.27
SPP_1939	CP000920.1	SPD_1713	hypothetical protein	J	Translation, ribosomal structure and biogenesis	1787232	1787858	-	627	1670	2531	2765	182.236	255.904	305
SPP_2007	CP000920.1	ksgA	dimethyladenosine transferase	J	Translation, ribosomal structure and biogenesis	1845460	1846332	-	873	2993	2657	2889	234.573	192.943	228.879
SPP_2013	CP000920.1	SPD_1787	primase-like protein	J	Translation, ribosomal structure and biogenesis	1850781	1851341	-	561	773	1002	1279	94.2763	113.229	157.681
SPP_2016	CP000920.1	rpmH	50S ribosomal protein L34	J	Translation, ribosomal structure and biogenesis	1853596	1853730	-	135	61868	30829	26094	31355.8	14477	13368.4
SPP_2047	CP000920.1	SPP_2047	hypothetical protein	J	Translation, ribosomal structure and biogenesis	1872234	1872386	-	153	2554	4301	3094	1142.13	1782.09	1398.62
SPP_2049	CP000920.1	SPD_1822|SPP_2049	ribosomal large subunit pseudouridine synthase RluD subfamily protein;ribosomal large subunit pseudouridine synthase RluD subfamily	J	Translation, ribosomal structure and biogenesis	1874760	1875596	+	837	2305	2479	2302	188.422	187.76	190.218
SPP_2078	CP000920.1	rnpA	ribonuclease P	J	Translation, ribosomal structure and biogenesis	1904004	1904375	-	372	4857	5074	4447	893.329	864.688	826.792
SPP_2098	CP000920.1	pcp2	pyroglutamyl-peptidase I	J	Translation, ribosomal structure and biogenesis	1918412	1919056	-	645	810	1012	824	85.9234	99.4655	88.3567
SPP_2124	CP000920.1	gltX	glutamyl-tRNA synthetase	J	Translation, ribosomal structure and biogenesis	1933456	1934916	-	1461	9259	8774	9041	433.611	380.714	427.995
SPP_2133	CP000920.1	argS	arginyl-tRNA synthetase	J	Translation, ribosomal structure and biogenesis	1944952	1946643	+	1692	6146	7893	7847	248.53	295.729	320.756
SPP_2155	CP000920.1	tyrS	tyrosyl-tRNA synthetase	J	Translation, ribosomal structure and biogenesis	1965930	1967186	+	1257	15774	14708	16134	858.604	741.772	887.726
SPP_2169	CP000920.1	aspS	aspartyl-tRNA synthetase	J	Translation, ribosomal structure and biogenesis	1984424	1986187	-	1764	8742	10255	10511	339.077	368.544	412.114
SPP_2177	CP000920.1	hisS	histidyl-tRNA synthetase	J	Translation, ribosomal structure and biogenesis	1989200	1990489	-	1290	2694	2936	3415	142.887	144.284	183.094
SPP_2190	CP000920.1	rpmF	50S ribosomal protein L32	J	Translation, ribosomal structure and biogenesis	2002714	2002896	+	183	45526	32676	21968	17021.4	11319.6	8302.55
SPP_2191	CP000920.1	rpmG	50S ribosomal protein L33	J	Translation, ribosomal structure and biogenesis	2002912	2003061	+	150	12235	8949	6358	5580.83	3782.12	2931.58
SPP_2257	CP000920.1	rplI	50S ribosomal protein L9	J	Translation, ribosomal structure and biogenesis	2075561	2076013	-	453	2829	7211	6218	427.288	1009.13	949.346
SPP_2259	CP000920.1	yfiA	ribosomal subunit interface protein	J	Translation, ribosomal structure and biogenesis	2078119	2078667	-	549	12712	6628	7795	1584.26	765.353	982.01
SPP_2266	CP000920.1	tsf	elongation factor Ts	J	Translation, ribosomal structure and biogenesis	2084184	2085224	-	1041	46329	37471	38686	3045.01	2281.9	2570.25
SPP_2267	CP000920.1	rpsB	30S ribosomal protein S2	J	Translation, ribosomal structure and biogenesis	2085303	2086082	-	780	67310	48761	48565	5904.34	3963.05	4306.27
SPP_2281	CP000920.1	trpS	tryptophanyl-tRNA synthetase II	J	Translation, ribosomal structure and biogenesis	2098641	2099666	-	1026	6146	4841	4694	409.856	299.116	316.423
SPP_2292	CP000920.1	comC1	competence-stimulating peptide type 1	J	Translation, ribosomal structure and biogenesis	2108800	2108925	-	126	207	262	111	112.405	131.82	60.9291
SPP_2294	CP000920.1	SPD_2067	rRNA large subunit methyltransferase	J	Translation, ribosomal structure and biogenesis	2109207	2109686	-	480	2977	1846	1474	424.35	243.805	212.387
SPP_0009	CP000920.1	SPD_0009	hypothetical protein			9151	9273	+	123	525	826	710	292.039	425.723	399.232
SPP_0014	CP000920.1	comX1	transcriptional regulator ComX1			14450	14929	+	480	84	137	54	11.9736	18.0939	7.78081
SPP_0023	CP000920.1	SPP_0023	hypothetical protein			21178	21312	+	135	177	253	202	89.7068	118.806	103.488
SPP_0026	CP000920.1	SPD_0023	hypothetical protein			22365	22601	+	237	265	464	361	76.5039	124.114	105.349
SPP_0031	CP000920.1	SPP_0031	hypothetical protein			26745	26903	-	159	135	252	272	58.0929	100.474	118.316
SPP_0032	CP000920.1	SPP_0032	plasmid addiction system poison protein	DJ		26916	27179	-	264	312	417	471	80.8606	100.135	123.393
SPP_0033	CP000920.1	SPP_0033	conserved hypothetical protein			27179	27412	-	234	296	344	299	86.549	93.1954	88.3746
SPP_0035	CP000920.1	SPP_0035	conserved domain protein			28065	28211	+	147	46	34	33	21.4105	14.6627	15.5263
SPP_0036	CP000920.1	SPP_0036	conserved domain protein			28622	28825	+	204	35	23	20	11.7388	7.14742	6.78066
SPP_0037	CP000920.1	SPP_0037	conserved domain protein			28842	29039	+	198	42	68	49	14.5134	21.7719	17.116
SPP_0038	CP000920.1	SPP_0038	phage protein putative			29206	29631	-	426	331	177	151	53.1624	26.34	24.5154
SPP_0040	CP000920.1	SPP_0040	phage protein			30411	30668	+	258	609	897	833	161.504	220.407	223.304
SPP_0041	CP000920.1	SPP_0041	conserved hypothetical protein			30754	31074	+	321	1	0	2	0.213148	0	0.43092
SPP_0042	CP000920.1	SPP_0042	gp18			31090	31386	+	297	1	2	0	0.230372	0.426899	0
SPP_0044	CP000920.1	SPP_0044	conserved domain protein			32194	32352	+	159	0	1	0	0	0.398708	0
SPP_0046	CP000920.1	SPP_0046	hypothetical protein			33131	33325	+	195	0	0	1	0	0	0.354681
SPP_0047	CP000920.1	SPP_0047	conserved hypothetical protein			33325	33552	+	228	0	0	0	0	0	0
SPP_0048	CP000920.1	SPP_0048	hypothetical protein			33679	33846	+	168	0	1	0	0	0.377348	0
SPP_0049	CP000920.1	SPP_0049	gp24			34014	34343	+	330	0	1	0	0	0.192105	0
SPP_0055	CP000920.1	SPP_0055	hypothetical protein			35906	36049	+	144	2	0	2	0.950284	0	0.960593
SPP_0057	CP000920.1	SPP_0057	hypothetical protein			37557	37748	+	192	4	5	2	1.42543	1.6509	0.720445
SPP_0061	CP000920.1	SPP_0061	hypothetical protein			40449	40667	+	219	0	1	1	0	0.289473	0.315812
SPP_0065	CP000920.1	SPP_0065	conserved hypothetical protein			43627	43917	+	291	1	4	1	0.235122	0.871403	0.237673
SPP_0066	CP000920.1	SPP_0066	conserved hypothetical protein			43920	44201	+	282	1	0	0	0.242626	0	0
SPP_0067	CP000920.1	SPP_0067	phage head-tail adaptor putative			44188	44487	+	300	0	1	3	0	0.211315	0.691627
SPP_0071	CP000920.1	SPP_0071	prophage pi2 protein 40			45753	46172	+	420	2	3	1	0.325812	0.452818	0.164673
SPP_0073	CP000920.1	SPP_0073	conserved hypothetical protein			49206	49928	+	723	1	3	7	0.0946341	0.263048	0.669625
SPP_0077	CP000920.1	SPP_0077	hypothetical protein			56412	56528	+	117	1	2	0	0.58479	1.08367	0
SPP_0078	CP000920.1	SPP_0078	conserved hypothetical protein			56509	56712	+	204	0	4	2	0	1.24303	0.678066
SPP_0079	CP000920.1	SPP_0079	hypothetical protein			56715	56975	+	261	2	2	3	0.524295	0.485782	0.794974
SPP_0080	CP000920.1	SPP_0080	hypothetical protein			56927	57067	+	141	0	2	1	0	0.899213	0.490516
SPP_0084	CP000920.1	SPP_0084	conserved hypothetical protein			59058	59237	-	180	92	69	73	34.9705	24.3012	28.0493
SPP_0091	CP000920.1					63570	64193	+	624	1319	3593	2966	144.626	365.027	328.745
SPP_0093	CP000920.1	SPD_0035|SPP_0093	hypothetical protein;conserved hypothetical protein			65848	66081	-	234	325	398	413	95.0284	107.825	122.069
SPP_0097	CP000920.1	SPP_0097	hypothetical protein			70207	70500	+	294	129	163	118	30.0212	35.1473	27.7592
SPP_0102	CP000920.1	SPD_0044	acyl carrier protein	IQ		74619	74852	+	234	530	1298	1450	154.969	351.65	428.572
SPP_0105	CP000920.1	SPD_0047	hypothetical protein			75624	75749	+	126	401	1603	1549	217.751	806.519	850.262
SPP_0106	CP000920.1	SPP_0106	hypothetical protein			76196	76309	-	114	53	94	62	31.8095	52.2727	37.6148
SPP_0117	CP000920.1	SPP_0117	conserved hypothetical protein			91597	91713	+	117	3	21	28	1.75437	11.3785	16.5518
SPP_0120	CP000920.1	SPD_0061|SPP_0120	hypothetical protein;conserved hypothetical protein			93319	93546	+	228	688	1373	1613	206.462	381.757	489.296
SPP_0122	CP000920.1	strH	beta-N-acetylhexosaminidase	GM		94962	98897	-	3936	730	1111	1254	12.6898	17.8941	22.0351
SPP_0133	CP000920.1	SPP_0133	chlorohydrolase			108794	109201	-	408	217	168	159	36.3903	26.1036	26.9531
SPP_0137	CP000920.1	SPD_0075|SPP_0137	hypothetical protein			110793	110933	+	141	86	201	172	41.7316	90.3709	84.3687
SPP_0140	CP000920.1	SPP_0140	hypothetical protein			113295	113498	+	204	511	634	497	171.387	197.02	168.499
SPP_0149	CP000920.1	SPD_0086|SPP_0149	hypothetical protein;conserved hypothetical protein			121252	121467	+	216	130	143	105	41.179	41.9695	33.6208
SPP_0150	CP000920.1	SPD_0087|SPP_0150	hypothetical protein			121421	121594	+	174	17	14	13	6.68476	5.10071	5.16733
SPP_0162	CP000920.1	capD	capsular polysaccharide biosynthesis protein	GM		133309	135159	+	1851	33693	33891	37015	1245.43	1160.73	1383.07
SPP_0169	CP000920.1	SPD_0107	membrnae protein			139618	141726	+	2109	1289	2055	1789	41.8179	61.7714	58.6686
SPP_0171	CP000920.1	SPD_0109	amino acid ABC transporter periplasmic amino acid-binding protein	ET		142571	143377	+	807	62	127	127	5.25659	9.97659	10.8843
SPP_0174	CP000920.1	SPD_0116	hypothetical protein			145187	145567	+	381	77	192	178	13.8278	31.9469	32.3122
SPP_0175	CP000920.1	SPP_0175|SPD_0119	conserved hypothetical protein;hypothetical protein			145941	146999	+	1059	1071	1266	1007	69.1958	75.7861	65.7666
SPP_0176	CP000920.1	SPP_0176|SPD_0120|SPP_0177	hypothetical protein			147314	148129	+	816	585	623	557	49.0514	48.4005	47.2103
SPP_0177	CP000920.1	SPP_0176|SPD_0120|SPP_0177	hypothetical protein			148123	148290	+	168	247	280	211	100.594	105.658	86.8651
SPP_0178	CP000920.1	SPD_0121|SPP_0178	hypothetical protein;conserved hypothetical protein			148667	149041	+	375	472	706	746	86.1186	119.351	137.588
SPP_0179	CP000920.1	SPP_0179	conserved hypothetical protein			149048	149230	+	183	67	83	109	25.0501	28.7527	41.1953
SPP_0180	CP000920.1	SPD_0122|SPP_0180	hypothetical protein;conserved hypothetical protein			149249	150151	+	903	787	1018	904	59.6311	71.468	69.2393
SPP_0181	CP000920.1	SPD_0123|SPP_0181	hypothetical protein;conserved hypothetical protein			150207	150560	+	354	428	722	678	82.7231	129.296	132.464
SPP_0182	CP000920.1	SPD_0124|SPP_0182	hypothetical protein;membrane protein putative			150527	151285	+	759	603	621	617	54.3578	51.8683	56.2232
SPP_0183	CP000920.1	SPD_0125|SPP_0183	hypothetical protein;conserved hypothetical protein			152513	152656	+	144	14	7	8	6.65199	3.08168	3.84237
SPP_0184	CP000920.1	SPP_0184	hypothetical protein			152753	152920	+	168	62	59	36	25.2504	22.2636	14.8206
SPP_0189	CP000920.1	SPP_0189	hypothetical protein			159286	159444	+	159	550	805	516	236.675	320.96	224.453
SPP_0192	CP000920.1	SPP_0192	hypothetical protein			161759	161968	+	210	35	36	19	11.4034	10.8676	6.25758
SPP_0194	CP000920.1	SPD_0133	hypothetical protein			162335	162520	-	186	27	41	12	9.932	13.9741	4.46211
SPP_0206	CP000920.1	SPP_0206	conserved hypothetical protein			172139	172426	+	288	30	27	28	7.12713	5.94324	6.72415
SPP_0207	CP000920.1	SPP_0207	hypothetical protein			172404	172949	+	546	60	57	52	7.51873	6.61811	6.58693
SPP_0208	CP000920.1	SPD_0141|SPP_0208	hypothetical protein;conserved hypothetical protein			172987	173640	+	654	100	98	77	10.4618	9.49949	8.14301
SPP_0212	CP000920.1	SPD_0145	hypothetical protein			177130	177363	+	234	132	651	561	38.5962	176.367	165.813
SPP_0215	CP000920.1	SPD_0148	transporter major facilitator family protein	EGP		178811	180037	+	1227	280	530	523	15.6135	27.3831	29.4801
SPP_0226	CP000920.1	SPD_0159	hypothetical protein			190614	191147	+	534	12612	12779	12927	1615.95	1517.08	1674.28
SPP_0245	CP000920.1	SPD_0179	hypothetical protein			210268	210837	+	570	1519	3874	2632	182.335	430.86	319.362
SPP_0252	CP000920.1	SPP_0252	conserved hypothetical protein			215785	215928	+	144	219	286	234	104.056	125.909	112.389
SPP_0255	CP000920.1	SPD_0188	hypothetical protein			219842	219982	+	141	143	760	818	69.391	341.701	401.242
SPP_0317	CP000920.1	SPP_0317	chlorohydrolase			268634	268837	-	204	783	1544	802	262.614	479.81	271.904
SPP_0319	CP000920.1	SPD_0250	pullulanase extracellular	CG		270043	273813	-	3771	495	747	1024	8.98121	12.5579	18.7809
SPP_0326	CP000920.1	SPD_0257	hypothetical protein			282791	282943	+	153	172	957	641	76.9171	396.527	289.76
SPP_0335	CP000920.1	SPP_0335	hypothetical protein			291114	291260	-	147	394	440	468	183.385	189.752	220.192
SPP_0347	CP000920.1	SPD_0284	hypothetical protein			300721	300897	+	177	692	872	728	267.497	312.317	284.466
SPP_0355	CP000920.1	SPD_0292	gluconate 5-dehydrogenase	IQ		311110	311925	-	816	363	351	299	30.4371	27.269	25.3427
SPP_0364	CP000920.1	SPP_0364	hypothetical protein			319320	319655	-	336	378	560	436	76.973	105.658	89.7469
SPP_0372	CP000920.1	SPP_0372	hypothetical protein			325566	325682	+	117	19	33	19	11.111	17.8805	11.2316
SPP_0378	CP000920.1	SPD_0313|SPP_0378	hypothetical protein;lipoprotein putative			332903	333076	+	174	91	194	158	35.7831	70.6813	62.8029
SPP_0381	CP000920.1	SPP_0381	hypothetical protein			334773	334898	+	126	262	176	173	142.271	88.5511	94.9615
SPP_0394	CP000920.1	SPP_0394	hypothetical protein			347562	347744	+	183	21891	24038	19938	8184.66	8327.2	7535.34
SPP_0416	CP000920.1	SPP_0416	transporter major facilitator family protein	EGP		372392	373624	-	1233	1020	1339	1181	56.6009	68.8445	66.2459
SPP_0429	CP000920.1	SPD_0355|SPP_0429	hypothetical protein;conserved hypothetical protein			382740	382979	+	240	318	1406	1284	90.6571	371.386	370.021
SPP_0445	CP000920.1	SPP_0445	conserved hypothetical protein			400071	400226	-	156	168	2835	834	73.6836	1152.07	369.755
SPP_0452	CP000920.1	fabG	3-ketoacyl-ACP reductase	IQ		404829	405560	+	732	4922	41896	20818	460.062	3628.38	1966.98
SPP_0459	CP000920.1	SPD_0391|SPP_0459	hypothetical protein;conserved hypothetical protein			410929	411114	+	186	220	1110	564	80.9274	378.322	209.719
SPP_0460	CP000920.1	SPD_0392|SPP_0460	hypothetical protein;conserved hypothetical protein			411171	411605	+	435	438	1708	1040	68.8923	248.915	165.355
SPP_0461	CP000920.1	SPP_0461	hypothetical protein			411756	411890	-	135	48	154	83	24.3273	72.3167	42.5223
SPP_0465	CP000920.1	SPP_0465	chlorohydrolase			413458	413643	+	186	13	18	13	4.78208	6.13496	4.83395
SPP_0478	CP000920.1	SPD_0407|SPP_0478	hypothetical protein;conserved hypothetical protein			426617	426853	+	237	876	1462	1214	252.896	391.067	354.277
SPP_0479	CP000920.1	SPD_0408	hypothetical protein			427091	427447	+	357	1611	1838	1729	308.755	326.384	334.965
SPP_0481	CP000920.1	SPP_0481	conserved hypothetical protein			428889	429077	+	189	370	606	430	133.945	203.265	157.354
SPP_0482	CP000920.1	SPD_0410	hypothetical protein			429618	429833	+	216	8577	5451	5119	2716.86	1599.83	1639.09
SPP_0488	CP000920.1	SPP_0488	transposase			435321	435443	-	123	1201	1321	1221	668.073	680.847	686.567
SPP_0490	CP000920.1	SPD_0418	hypothetical protein			436537	436665	+	129	114	71	87	60.4646	34.8916	46.6446
SPP_0492	CP000920.1	SPP_0492	hypothetical protein			437797	437919	-	123	599	854	467	333.202	440.154	262.593
SPP_0494	CP000920.1	SPD_0421|SPP_0494	hypothetical protein;conserved hypothetical protein			440843	441061	-	219	380	280	242	118.72	81.0524	76.4264
SPP_0495	CP000920.1	SPD_0422	hypothetical protein			441388	441672	-	285	263	228	123	63.1389	50.7156	29.8492
SPP_0496	CP000920.1	SPP_0496	hypothetical protein			442064	442237	+	174	190	204	145	74.712	74.3246	57.6356
SPP_0497	CP000920.1	SPP_0497	hypothetical protein			442876	442989	-	114	248	278	224	148.845	154.594	135.899
SPP_0498	CP000920.1	SPD_0423	ROK family protein	GK		443277	444500	-	1224	658	627	487	36.7816	32.4742	27.5182
SPP_0508	CP000920.1	SPP_0508	conserved hypothetical protein			456085	456342	+	258	518	532	288	137.371	130.721	77.2049
SPP_0514	CP000920.1	SPD_0439	hypothetical protein			461321	461710	+	390	1665	3145	2852	292.103	511.22	505.775
SPP_0517	CP000920.1	SPP_0517	hypothetical protein			463015	463140	+	126	676	345	305	367.081	173.58	167.418
SPP_0526	CP000920.1	SPD_0449|SPP_0526	hypothetical protein;conserved hypothetical protein			478239	478376	+	138	35	30	29	17.353	13.7814	14.5342
SPP_0534	CP000920.1	SPP_0534	conserved hypothetical protein			486955	487083	-	129	10	13	4	5.30391	6.3886	2.14458
SPP_0539	CP000920.1	SPP_0539	hypothetical protein			491786	492139	+	354	7397	22892	20048	1429.68	4099.51	3916.88
SPP_0541	CP000920.1	SPP_0541	chlorohydrolase			493802	494176	-	375	729	1955	1531	133.009	330.497	282.368
SPP_0542	CP000920.1	SPD_0462	hypothetical protein			494338	494625	-	288	1566	1081	1310	372.036	237.95	314.594
SPP_0543	CP000920.1	SPD_0463	cell-cycle regulation Hit-like protein	FG		494635	495045	-	411	1485	1418	1618	247.213	218.719	272.276
SPP_0546	CP000920.1	SPD_0466|SPP_0546	hypothetical protein;BlpT protein fusion			497058	497387	-	330	89	169	161	18.4528	32.4657	33.743
SPP_0553	CP000920.1	SPP_0553	BlpM			504161	504415	+	255	2	13	6	0.536631	3.23188	1.62736
SPP_0554	CP000920.1	SPP_0554	conserved domain protein			504431	504634	+	204	4	16	20	1.34158	4.97212	6.78066
SPP_0555	CP000920.1	SPP_0555	conserved domain protein			504878	505027	+	150	11	52	45	5.0175	21.9768	20.7488
SPP_0556	CP000920.1	SPP_0556	conserved hypothetical protein			505009	505128	+	120	5	12	10	2.85085	6.33945	5.76356
SPP_0557	CP000920.1	SPP_0557	conserved hypothetical protein			505131	505250	+	120	21	33	50	11.9736	17.4335	28.8178
SPP_0558	CP000920.1	SPP_0558	conserved hypothetical protein			505363	505479	+	117	9	4	6	5.26311	2.16733	3.54681
SPP_0559	CP000920.1	SPP_0559	conserved hypothetical protein			505547	505708	+	162	19	30	25	8.02462	11.7397	10.6733
SPP_0561	CP000920.1	SPP_0561	conserved hypothetical protein			506267	506446	+	180	98	131	98	37.2511	46.1371	37.6553
SPP_0562	CP000920.1	SPP_0562	immunity protein BlpL			506478	506618	+	141	98	118	123	47.5547	53.0536	60.3334
SPP_0563	CP000920.1	SPP_0563	immunity protein BlpX			506718	507101	+	384	148	213	231	26.3704	35.1642	41.6057
SPP_0575	CP000920.1	SPD_0484|SPP_0575	hypothetical protein;conserved hypothetical protein			516547	517326	+	780	11	27	23	0.964904	2.19443	2.03941
SPP_0576	CP000920.1	SPD_0485|SPP_0576	hypothetical protein;conserved hypothetical protein			517328	517510	+	183	4	11	3	1.49553	3.8106	1.13382
SPP_0577	CP000920.1	SPP_0577	hypothetical protein			517777	517929	-	153	141	239	261	63.0542	99.0281	117.983
SPP_0581	CP000920.1	SPD_0490|SPP_0581	hypothetical protein;conserved hypothetical protein			519887	520282	+	396	2584	1579	1745	446.461	252.778	304.77
SPP_0589	CP000920.1	SPD_0359|SPP_0589	hypothetical protein;transposase			527482	528261	-	780	166	226	157	14.5613	18.3682	13.9212
SPP_0610	CP000920.1	SPD_0517	hypothetical protein	QT		551792	552676	+	885	5983	7451	8669	462.553	533.732	677.482
SPP_0611	CP000920.1	SPP_0611	hypothetical protein			552724	552840	+	117	125	199	173	73.0988	107.825	102.266
SPP_0612	CP000920.1	SPD_0519|SPP_0612	hypothetical protein			553047	553412	+	366	185	213	182	34.5841	36.8935	34.3924
SPP_0613	CP000920.1	SPD_0520|SPP_0613	transposase truncation;GBSi1 group II intron maturase			553558	553731	+	174	227	504	320	89.2612	183.626	127.196
SPP_0624	CP000920.1	SPD_0530	amino acid ABC transporter amino acid-binding protein	ET		563883	564677	-	795	738	295	108	63.5149	23.5238	9.39569
SPP_0634	CP000920.1	SPD_0540	amino acid ABC transporter amino acid-binding protein	ET		576831	577631	-	801	876	1168	936	74.8269	92.4405	80.8194
SPP_0635	CP000920.1	SPP_0635	conserved hypothetical protein			577675	577815	+	141	158	289	200	76.6698	129.936	98.1031
SPP_0640	CP000920.1	SPD_0545|SPP_0640	hypothetical protein			580780	580899	+	120	266	251	276	151.665	132.6	159.074
SPP_0643	CP000920.1	SPD_0548|SPP_0643	HIT family protein	FG		583532	583972	+	441	1396	1612	1919	216.587	231.728	300.96
SPP_0647	CP000920.1	SPP_0647	hypothetical protein			585621	585758	-	138	378	595	624	187.413	273.332	312.736
SPP_0650	CP000920.1	SPP_0650	chlorohydrolase			587858	588049	-	192	62	127	98	22.0941	41.9328	35.3018
SPP_0656	CP000920.1	SPP_0656	chlorohydrolase			592885	593067	-	183	64	127	67	23.9285	43.9951	25.3219
SPP_0661	CP000920.1	group_13	PTS system transporter subunit IIA			602119	602595	+	477	102	82	116	14.6308	10.898	16.8194
SPP_0664	CP000920.1	SPP_0664	chlorohydrolase			604487	604633	+	147	40	67	67	18.6178	28.8941	31.5231
SPP_0667	CP000920.1	SPP_0667	hypothetical protein			612281	612526	-	246	27	47	55	7.50956	12.112	15.4632
SPP_0674	CP000920.1	SPD_0568	hypothetical protein			614677	614931	+	255	115	186	217	30.8563	46.2407	58.8561
SPP_0676	CP000920.1	SPP_0676	hypothetical protein			617030	617143	-	114	115	179	167	69.0207	99.5405	101.317
SPP_0679	CP000920.1	SPD_0572	thioredoxin family protein	CO		618985	619551	+	567	42	137	158	5.06818	15.3176	19.2729
SPP_0685	CP000920.1	pabB|SPP_0685	para-aminobenzoate synthase component I;chorismate binding enzyme	EH		629816	631537	+	1722	2070	4131	4730	82.2476	152.081	189.977
SPP_0700	CP000920.1	SPD_0591|SPP_0700	hypothetical protein;conserved hypothetical protein			641778	642005	+	228	3751	2419	2347	1125.64	672.594	711.951
SPP_0712	CP000920.1	SPD_0610|SPP_0712	hypothetical protein			654232	654354	+	123	849	646	610	472.268	332.95	343.002
SPP_0713	CP000920.1	SPD_0611	hypothetical protein			654450	655214	+	765	300	484	406	26.8316	40.1084	36.706
SPP_0714	CP000920.1	SPD_0612	hypothetical protein			655214	655966	+	753	153	319	292	13.9022	26.8564	26.8201
SPP_0715	CP000920.1	SPD_0613	hypothetical protein			655970	656674	+	705	344	632	577	33.3853	56.8303	56.6055
SPP_0717	CP000920.1	SPP_0717	ABC-type amino acid transport/signal transduction system periplasmic component/domain protein	ET		657405	658271	-	867	209	446	325	16.4935	32.6113	25.926
SPP_0727	CP000920.1	SPP_0727	hypothetical protein			665389	665520	-	132	14	22	24	7.25672	10.5658	12.575
SPP_0750	CP000920.1	SPP_0750	transcriptional regulator MerR family			683867	684607	+	741	661	1007	881	61.0337	86.1516	82.2299
SPP_0757	CP000920.1	clpP	ATP-dependent Clp protease proteolytic subunit	OU		689248	689838	+	591	8194	7770	7477	948.625	833.461	875.008
SPP_0760	CP000920.1	SPP_0760	hypothetical protein			691513	691626	-	114	230	415	306	138.041	230.778	185.647
SPP_0781	CP000920.1	SPD_0673	hypothetical protein			713272	713493	-	222	16	41	23	4.93121	11.708	7.16551
SPP_0782	CP000920.1	SPP_0782	hypothetical protein			713972	714181	-	210	15	9	10	4.88718	2.71691	3.29346
SPP_0789	CP000920.1	SPD_0681	hypothetical protein			717886	718206	-	321	803	1100	1229	171.158	217.24	264.801
SPP_0790	CP000920.1	SPD_0682|SPP_0790	hypothetical protein;chlorohydrolase			718516	718662	-	147	207	252	273	96.3472	108.676	128.445
SPP_0799	CP000920.1	SPD_0692|SPP_0799	hypothetical protein;membrane protein putative			727079	727894	+	816	1331	1042	1723	111.603	80.9523	146.038
SPP_0802	CP000920.1	group_3	3-ketoacyl-ACP reductase	IQ		729224	729922	+	699	703	1326	1592	68.812	120.259	157.521
SPP_0841	CP000920.1	group_5	hypothetical protein			766051	766164	+	114	327	663	522	196.259	368.689	316.692
SPP_0846	CP000920.1	SPD_0734|SPP_0846	hypothetical protein			769335	769739	+	405	47	41	27	7.94015	6.41772	4.61085
SPP_0861	CP000920.1	SPD_0747|SPP_0861	hypothetical protein			782006	782131	+	126	275	504	487	149.33	253.578	267.319
SPP_0887	CP000920.1	SPD_0775|SPP_0887	hypothetical protein;conserved hypothetical protein			809012	809440	-	429	124	690	200	19.7765	101.963	32.2437
SPP_0892	CP000920.1	SPP_0892	hypothetical protein			814341	814466	+	126	34	34	18	18.4627	17.1065	9.88039
SPP_0895	CP000920.1	SPP_0895	conserved hypothetical protein			817276	817512	+	237	0	0	0	0	0	0
SPP_0900	CP000920.1	SPD_0785	hypothetical protein			823260	823460	+	201	3125	4339	2693	1063.75	1368.5	926.643
SPP_0910	CP000920.1	SPD_0795|SPP_0910	hypothetical protein			835692	835973	+	282	587	859	670	142.421	193.106	164.323
SPP_0914	CP000920.1	SPD_0799|SPP_0914	hypothetical protein			838572	838703	-	132	305	346	314	158.093	166.171	164.523
SPP_0917	CP000920.1	SPD_0803	hypothetical protein	KT		841652	841924	+	273	753	1253	835	188.72	290.965	211.542
SPP_0922	CP000920.1	SPD_0808	hypothetical protein			847585	847698	-	114	763	176	165	457.937	97.8723	100.104
SPP_0935	CP000920.1	lspA	lipoprotein signal peptidase	MU		859036	859497	+	462	547	1031	1071	81.0087	141.471	160.332
SPP_0961	CP000920.1	celA|SPP_0961	competence protein CelA	LM		879602	880252	+	651	101	443	344	10.6152	43.1394	36.5468
SPP_0964	CP000920.1	SPD_0846|SPP_0964	hypothetical protein;membrane protein putative			883467	884651	+	1185	256	554	615	14.7811	29.6376	35.8946
SPP_0983	CP000920.1	tehB	tellurite resistance protein TehB	PQ		900380	901240	+	861	1936	4215	3460	153.847	310.346	277.936
SPP_0996	CP000920.1	SPD_0876	hypothetical protein			911958	912272	+	315	1481	2878	3025	321.685	579.205	664.182
SPP_1001	CP000920.1	group_6	transposase			916199	916528	+	330	1105	1364	992	229.105	262.031	207.907
SPP_1003	CP000920.1	SPD_0883	hypothetical protein			917008	917208	+	201	52	75	84	17.7008	23.6547	28.9038
SPP_1004	CP000920.1	SPD_0884	hypothetical protein			917250	917654	+	405	59	84	86	9.96743	13.1485	14.6864
SPP_1006	CP000920.1	SPD_0886|SPP_1006	thioredoxin family protein	CO		918603	919160	+	558	1811	1623	1359	222.06	184.389	168.445
SPP_1012	CP000920.1	SPD_0893|SPP_1012	hypothetical protein;conserved hypothetical protein			929549	930106	+	558	153	169	136	18.7605	19.2001	16.8569
SPP_1040	CP000920.1	SPD_0919|SPP_1040	hypothetical protein;conserved hypothetical protein			954280	954411	+	132	321	385	146	166.386	184.901	76.4982
SPP_1041	CP000920.1	SPD_0920	hypothetical protein			955095	955256	+	162	81	91	58	34.2102	35.6105	24.762
SPP_1044	CP000920.1	SPD_0922|SPP_1044	hypothetical protein;conserved hypothetical protein			957295	957861	+	567	458	764	602	55.2673	85.4205	73.432
SPP_1045	CP000920.1	SPD_0923|SPP_1045	hypothetical protein;conserved hypothetical protein			958184	958372	+	189	506	572	401	183.179	191.861	146.742
SPP_1051	CP000920.1	SPD_0929|SPP_1051	hypothetical protein			963275	963730	+	456	309	322	262	46.3639	44.7654	39.7382
SPP_1052	CP000920.1	SPP_1052	conserved hypothetical protein			963870	963983	+	114	71	93	65	42.6128	51.7166	39.4349
SPP_1053	CP000920.1	group_14	transcriptional regulator			964173	964649	+	477	826	751	683	118.481	99.8099	99.0317
SPP_1056	CP000920.1	SPP_1056	conserved hypothetical protein			967414	967773	+	360	4	8	11	0.760228	1.40877	2.11331
SPP_1063	CP000920.1	SPP_1063	hypothetical protein			972008	972730	+	723	19	29	32	1.79805	2.5428	3.06114
SPP_1064	CP000920.1	SPP_1064	conserved hypothetical protein			972727	973257	+	531	17	14	11	2.19049	1.67142	1.43275
SPP_1065	CP000920.1	SPP_1065	hypothetical protein			973261	974355	+	1095	70	67	56	4.37391	3.87894	3.53709
SPP_1066	CP000920.1	SPP_1066	hypothetical protein			974358	975029	+	672	44	54	31	4.47991	5.0942	3.19054
SPP_1083	CP000920.1	SPD_0962	hypothetical protein	KT		993234	993410	+	177	241	1603	1284	93.1601	574.132	501.723
SPP_1086	CP000920.1	SPD_0965	hypothetical protein			994987	995145	+	159	995	1323	1272	428.166	527.49	553.302
SPP_1113	CP000920.1	SPD_0992	hypothetical protein			1017366	1017536	-	171	16	29	22	6.40192	10.7511	8.89813
SPP_1114	CP000920.1	SPD_0993	hypothetical protein			1017508	1017636	-	129	3	6	8	1.59117	2.94858	4.28916
SPP_1124	CP000920.1	SPD_1003|SPP_1124	hypothetical protein;conserved hypothetical protein			1030440	1030613	-	174	9	16	17	3.53899	5.82938	6.75728
SPP_1135	CP000920.1	SPP_1135	hypothetical protein			1042717	1042845	+	129	131	92	88	69.4813	45.2116	47.1808
SPP_1136	CP000920.1	group_15	IS630-Spn1 transposase Orf1			1042864	1043214	-	351	865	870	568	168.615	157.132	111.921
SPP_1139	CP000920.1	SPD_1017	hypothetical protein			1050877	1052055	+	1179	2063	3899	3337	119.721	209.648	195.756
SPP_1142	CP000920.1	SPP_1142	hypothetical protein			1064005	1064190	-	186	30	80	68	11.0356	27.2665	25.2853
SPP_1143	CP000920.1	SPP_1143	conserved hypothetical protein			1064530	1064703	+	174	0	1	0	0	0.364336	0
SPP_1146	CP000920.1	SPP_1146	conserved hypothetical protein			1066920	1067369	+	450	5	6	1	0.760228	0.845261	0.153695
SPP_1148	CP000920.1	SPP_1148	conserved hypothetical protein			1067755	1067988	+	234	6	5	2	1.75437	1.35458	0.591134
SPP_1153	CP000920.1	SPP_1153	hypothetical protein			1071400	1071516	+	117	0	0	0	0	0	0
SPP_1156	CP000920.1	SPP_1156	Tetracycline resistance determinant leader peptide			1074506	1074622	-	117	2440	1446	1153	1426.89	783.491	681.578
SPP_1168	CP000920.1	SPP_1168	conserved hypothetical protein			1086303	1086422	-	120	1	0	1	0.570171	0	0.576356
SPP_1169	CP000920.1	SPP_1169	conserved hypothetical protein			1086953	1087252	+	300	5	9	7	1.14034	1.90184	1.6138
SPP_1170	CP000920.1	SPP_1170	conserved hypothetical protein			1087242	1087730	+	489	8	13	4	1.11935	1.68534	0.565748
SPP_1172	CP000920.1	SPP_1172	conserved hypothetical protein			1089628	1089870	+	243	4	7	12	1.12626	1.82618	3.41544
SPP_1177	CP000920.1	SPP_1177	conserved hypothetical protein			1096525	1097091	+	567	0	0	0	0	0	0
SPP_1178	CP000920.1	SPP_1178	Ig domain protein group 2 domain protein			1097243	1097653	+	411	3	4	3	0.49942	0.616978	0.504837
SPP_1180	CP000920.1	SPP_1180	conserved hypothetical protein			1104006	1104290	+	285	227	199	152	54.4963	44.265	36.8868
SPP_1181	CP000920.1	SPP_1181	conserved hypothetical protein			1104304	1104600	+	297	68	60	39	15.6653	12.807	9.08197
SPP_1182	CP000920.1	SPP_1182	hypothetical protein			1104614	1104811	-	198	8	11	5	2.76446	3.52192	1.74653
SPP_1183	CP000920.1	SPP_1183	conserved hypothetical protein			1104971	1105612	+	642	4	1	1	0.426296	0.0987454	0.10773
SPP_1185	CP000920.1	SPP_1185	conserved hypothetical protein			1106758	1106991	+	234	4	2	4	1.16958	0.541834	1.18227
SPP_1186	CP000920.1	SPP_1186	methyl-accepting chemotaxis protein			1106988	1107371	+	384	2	1	3	0.356357	0.16509	0.540334
SPP_1187	CP000920.1	SPP_1187	ATPases with chaperone activity ATP-binding subunit			1107409	1107681	+	273	0	0	0	0	0	0
SPP_1192	CP000920.1	SPP_1192	conserved hypothetical protein			1111326	1111688	+	363	0	0	0	0	0	0
SPP_1193	CP000920.1	SPP_1193	conserved hypothetical protein			1111678	1111968	+	291	0	0	0	0	0	0
SPP_1194	CP000920.1	SPP_1194	hypothetical protein			1112264	1112620	+	357	0	0	0	0	0	0
SPP_1212	CP000920.1	SPD_1033	hypothetical protein			1132517	1133164	-	648	1671	1541	1256	176.436	150.758	134.056
SPP_1214	CP000920.1	group_7	Spn1 transposase			1134144	1135490	-	1347	277	363	346	14.0701	17.0841	17.7656
SPP_1220	CP000920.1	SPP_1220	hypothetical protein			1142122	1142259	+	138	0	0	2	0	0	1.00236
SPP_1240	CP000920.1	SPP_1240	chlorohydrolase			1159848	1160045	+	198	93	211	135	32.1369	67.5568	47.1564
SPP_1260	CP000920.1	SPD_1081	hypothetical protein	DJ		1179660	1179914	-	255	1828	2075	1168	490.481	515.858	316.792
SPP_1261	CP000920.1	SPD_1082|SPP_1261	hypothetical protein;conserved hypothetical protein			1179916	1180158	-	243	1280	737	603	360.404	192.271	171.626
SPP_1295	CP000920.1	leuB	3-isopropylmalate dehydrogenase	CE		1212444	1213481	-	1038	313	941	1166	20.6316	57.4704	77.6915
SPP_1303	CP000920.1	SPP_1303	chlorohydrolase			1220371	1220493	+	123	34	21	6	18.913	10.8235	3.37379
SPP_1306	CP000920.1	licB	protein LicB	EG		1222324	1223202	-	879	5527	6980	8162	430.216	503.406	642.214
SPP_1319	CP000920.1	SPP_1319	hypothetical protein			1237119	1237307	+	189	44	81	74	15.9286	27.1691	27.0796
SPP_1320	CP000920.1	SPP_1320	hypothetical protein			1237358	1237483	+	126	65	37	44	35.2963	18.6159	24.1521
SPP_1345	CP000920.1	SPD_1159	hypothetical protein			1257040	1257210	-	171	481	523	445	192.458	193.891	179.985
SPP_1347	CP000920.1	group_8	Spn1 transposase			1258463	1259809	-	1347	207	309	289	10.5145	14.5426	14.8389
SPP_1349	CP000920.1	SPD_1162|SPP_1349	hypothetical protein;glucokinase	GK		1260591	1260794	-	204	63	220	264	21.1299	68.3667	89.5047
SPP_1350	CP000920.1	SPD_1163|SPP_1350	N-acetylneuraminate lyase	EM		1260812	1261729	-	918	617	1326	1728	45.9863	91.5699	130.189
SPP_1361	CP000920.1	SPD_1174	hypothetical protein			1272538	1272759	-	222	3	8	4	0.924601	2.28449	1.24618
SPP_1365	CP000920.1	SPP_1365	hypothetical protein			1275188	1275343	-	156	5	2	6	2.19296	0.812751	2.6601
SPP_1367	CP000920.1	SPP_1367	conserved hypothetical protein			1275807	1276256	-	450	17	14	9	2.58477	1.97227	1.38325
SPP_1372	CP000920.1	SPP_1372	conserved hypothetical protein			1278505	1278678	-	174	6	7	8	2.35933	2.55036	3.1799
SPP_1379	CP000920.1	SPP_1379	conserved hypothetical protein			1286074	1286415	-	342	2401	2499	1317	480.344	463.225	266.337
SPP_1382	CP000920.1	mecA	adaptor protein	NOT		1288739	1289476	-	738	11285	9841	8742	1046.24	845.346	819.269
SPP_1383	CP000920.1	SPD_1197	hypothetical protein			1289676	1290710	-	1035	7221	5801	5756	477.357	355.316	384.638
SPP_1399	CP000920.1	SPD_1213|SPP_1399	hypothetical protein;membrane protein putative			1306445	1308079	-	1635	566	883	615	23.6856	34.2369	26.0153
SPP_1404	CP000920.1	SPP_1404	conserved hypothetical protein			1313931	1314170	-	240	1577	1963	1645	449.58	518.515	474.053
SPP_1413	CP000920.1	SPD_1226|SPP_1413	amino acid ABC transporter amino acid-binding protein	ET		1322315	1323001	-	687	1583	1200	921	157.656	110.733	92.7203
SPP_1420	CP000920.1	SPP_1420	conserved hypothetical protein			1328447	1328560	+	114	1459	6238	4227	875.662	3468.9	2564.48
SPP_1440	CP000920.1	SPD_1252	hypothetical protein			1345740	1346228	-	489	154	313	268	21.5476	40.5777	37.9051
SPP_1442	CP000920.1	SPD_1254|SPP_1442	hypothetical protein			1346892	1347293	-	402	192	263	210	32.6784	41.4745	36.1298
SPP_1445	CP000920.1	SPP_1445	hypothetical protein			1348343	1348456	-	114	28	86	49	16.805	47.824	29.7278
SPP_1463	CP000920.1					1363244	1363438	-	195	0	0	0	0	0	0
SPP_1468	CP000920.1	SPD_1276	hypothetical protein	EG		1366873	1367769	-	897	1882	3065	3478	143.553	216.616	268.169
SPP_1490	CP000920.1	SPD_1299	hypothetical protein			1382657	1382812	+	156	119	134	156	52.1925	54.4543	69.1627
SPP_1497	CP000920.1	SPD_1306|SPP_1497	hypothetical protein			1389764	1390090	-	327	394	840	969	82.4394	162.848	204.95
SPP_1498	CP000920.1	SPD_1307|SPP_1498	hypothetical protein			1390057	1390341	-	285	516	1100	1370	123.877	244.681	332.466
SPP_1503	CP000920.1	SPD_1312	ATP-dependent RNA helicase	JKL		1394762	1395844	+	1083	2327	2661	2817	147.012	155.764	179.9
SPP_1506	CP000920.1	SPD_1317|SPP_1506	hypothetical protein			1396835	1396954	-	120	29	40	22	16.5349	21.1315	12.6798
SPP_1508	CP000920.1	SPD_1319	hypothetical protein			1398877	1398999	-	123	115	201	104	63.9704	103.596	58.479
SPP_1510	CP000920.1	SPP_1510	hypothetical protein			1400304	1400426	-	123	5	5	11	2.78132	2.57701	6.18528
SPP_1514	CP000920.1	SPD_1323|SPP_1514	hypothetical protein;conserved hypothetical protein			1402357	1402611	-	255	21	17	12	5.63463	4.2263	3.25472
SPP_1519	CP000920.1	bta	bacterocin transport accessory protein	CO		1405877	1406224	+	348	4541	4601	3654	892.809	838.156	726.209
SPP_1520	CP000920.1	aatB	amino acid ABC transporter amino acid-binding protein	ET		1406502	1407338	-	837	10071	13450	10593	823.253	1018.71	875.317
SPP_1536	CP000920.1	SPP_1536	chlorohydrolase			1420741	1421109	+	369	629	757	557	116.63	130.053	104.4
SPP_1542	CP000920.1	SPD_1350	hypothetical protein			1425765	1426382	-	618	2536	4968	4445	280.768	509.618	497.457
SPP_1543	CP000920.1	SPD_1351	Snf2 family protein	KL		1426430	1429528	-	3099	3524	6811	6902	77.8037	139.329	154.037
SPP_1547	CP000920.1	group_9	Spn1 transposase			1432929	1434275	+	1347	325	498	418	16.5083	23.4376	21.4625
SPP_1569	CP000920.1	SPP_1569	hypothetical protein			1451323	1451439	-	117	12	8	5	7.01748	4.33467	2.95567
SPP_1593	CP000920.1	SPD_1400	hypothetical protein			1475322	1475492	-	171	814	1679	1533	325.697	622.453	620.038
SPP_1602	CP000920.1	SPP_1602	chlorohydrolase			1482919	1483065	+	147	68	69	84	31.6503	29.7566	39.5216
SPP_1617	CP000920.1	SPP_1617	hypothetical protein			1495576	1495764	+	189	531	432	307	192.229	144.902	112.344
SPP_1621	CP000920.1	SPP_1621	hypothetical protein			1499149	1499265	+	117	652	746	514	381.283	404.208	303.843
SPP_1622	CP000920.1	SPD_1426	hypothetical protein			1499417	1500046	-	630	5134	5962	4989	557.573	599.934	547.703
SPP_1629	CP000920.1	SPP_1629	hypothetical protein			1504071	1504262	-	192	268	848	502	95.5036	279.993	180.832
SPP_1633	CP000920.1	SPP_1633	conserved hypothetical protein	KLT		1507400	1508392	+	993	82	81	70	5.65003	5.17116	4.87552
SPP_1649	CP000920.1	SPD_1443|SPP_1649	hypothetical protein;conserved hypothetical protein			1523942	1524265	+	324	1052	1555	1784	222.155	304.255	380.822
SPP_1654	CP000920.1	SPP_1654	conserved hypothetical protein			1529279	1529581	-	303	72	58	41	16.2583	12.1349	9.35865
SPP_1658	CP000920.1	SPD_1451|SPP_1658	hypothetical protein;conserved hypothetical protein			1531747	1531938	+	192	15	22	20	5.34535	7.26396	7.20445
SPP_1660	CP000920.1	SPD_1454|SPP_1660	hypothetical protein;conserved hypothetical protein			1532742	1533155	+	414	92	246	145	15.2046	37.6692	24.2237
SPP_1661	CP000920.1	SPD_1455|SPP_1661	hypothetical protein;conserved hypothetical protein			1533174	1533359	+	186	33	59	52	12.1391	20.109	19.3358
SPP_1662	CP000920.1	SPD_1456	hypothetical protein			1533426	1533587	+	162	47	93	80	19.8504	36.3932	34.1544
SPP_1671	CP000920.1	SPD_1465	hypothetical protein	LV		1543490	1546198	-	2709	1619	5107	4546	40.8906	119.511	116.063
SPP_1675	CP000920.1	SPD_1469|SPP_1675	hypothetical protein;conserved hypothetical protein			1550358	1550648	-	291	85	164	123	19.9854	35.7275	29.2337
SPP_1676	CP000920.1	SPD_1471|SPD_1470|SPP_1676	hypothetical protein;prophage Lp1 protein 6			1550842	1551222	-	381	63	143	153	11.3136	23.7938	27.774
SPP_1693	CP000920.1	SPD_1488	ROK family protein	GK		1568519	1569403	-	885	473	740	1118	36.5682	53.0079	87.3717
SPP_1694	CP000920.1	SPD_1489|SPP_1350	N-acetylneuraminate lyase	EM		1569421	1570338	-	918	628	1276	1638	46.8062	88.117	123.408
SPP_1696	CP000920.1	SPP_1696	hypothetical protein			1571499	1571651	+	153	120	199	214	53.6631	82.4543	96.7374
SPP_1702	CP000920.1	group_16	N-acetylmannosamine-6-phosphate 2-epimerase			1577563	1578261	-	699	222	431	499	21.7301	39.0888	49.3737
SPP_1710	CP000920.1	SPD_1505	hypothetical protein			1589702	1589929	-	228	8	15	14	2.40072	4.17069	4.24683
SPP_1719	CP000920.1	SPP_1719	hypothetical protein			1600683	1600796	-	114	50	52	65	30.009	28.9168	39.4349
SPP_1721	CP000920.1	SPD_1515	hypothetical protein			1601636	1602211	-	576	224	277	313	26.608	30.4866	37.5832
SPP_1722	CP000920.1	SPD_1516	hypothetical protein			1602270	1603061	-	792	230	312	369	19.8696	24.9736	32.2235
SPP_1723	CP000920.1	SPP_1723	conserved hypothetical protein			1603246	1603581	-	336	110	180	201	22.3996	33.9614	41.3741
SPP_1724	CP000920.1	SPP_1724	conserved hypothetical protein			1603721	1604059	-	339	172	320	295	34.7148	59.8415	60.1858
SPP_1733	CP000920.1	SPD_1527	hypothetical protein	CP		1611063	1612262	-	1200	200	873	1734	11.4034	46.1195	99.9401
SPP_1735	CP000920.1	SPP_1735	conserved hypothetical protein			1613275	1613646	+	372	62	70	37	11.4034	11.9291	6.87909
SPP_1737	CP000920.1	scrK	fructokinase	GK		1615302	1616189	-	888	1598	1551	433	123.126	110.726	33.7246
SPP_1739	CP000920.1	SPD_1533	hypothetical protein			1618347	1618544	-	198	2	2	2	0.691116	0.640349	0.698613
SPP_1745	CP000920.1	SPD_1538|SPP_1745	hypothetical protein;conserved hypothetical protein			1623610	1623858	-	249	546	567	632	150.03	144.356	175.546
SPP_1746	CP000920.1	group_10	transposase (IS4 family)			1623926	1624315	-	390	370	342	347	64.9117	55.5921	61.5371
[truncated: 74 more rows]

## Sheet: D39
Geneid	Chr	Cluster	Annotation	Function group code	Functional group annotation	Start	End	Strand	Length	EEP_Count	MEP_Count	LEP_Count	EEP_TPM	MEP_TPM	LEP_TPM
SPD_1923	NC_008533.1	SPD_1923	2345-tetrahydropyridine-26-carboxylate N-succinyltransferase	E	Amino acid transport and metabolism	1891664	1892362	-	699	987	1381	562	252.138	366.956	473.938
SPD_1211	NC_008533.1	aroD	3-dehydroquinate dehydratase	E	Amino acid transport and metabolism	1239808	1240485	-	678	1153	1638	317	303.668	448.727	275.608
SPD_1387	NC_008533.1	dapB	dihydrodipicolinate reductase	E	Amino acid transport and metabolism	1408668	1409435	-	768	1617	2445	1125	375.965	591.311	863.482
SPD_0510	NC_008533.1	metE	5- methyltetrahydropteroyltriglutamate/homocysteine S-methyltransferase	E	Amino acid transport and metabolism	519476	521725	+	2250	125	197	65	9.92033	16.2623	17.0291
SPD_0877	NC_008533.1	mtnN	5'-methylthioadenosine/S-adenosylhomocysteine nucleosidase;MTA/SAH nucleosidase	E	Amino acid transport and metabolism	890174	890866	+	693	3243	3483	472	835.627	933.508	401.486
SPD_0152	NC_008533.1	SPD_0152	hypothetical protein	E	Amino acid transport and metabolism	156408	157781	+	1374	376	237	219	48.8652	32.0376	93.9549
SPD_1508	NC_008533.1	alr	alanine racemase	E	Amino acid transport and metabolism	1530277	1531380	-	1104	677	798	379	109.501	134.255	202.364
SPD_0261	NC_008533.1	pepC	aminopeptidase C	E	Amino acid transport and metabolism	259030	260364	+	1335	2397	6969	4379	320.616	969.588	1933.55
SPD_0700	NC_008533.1	pepN	aminopeptidase N	E	Amino acid transport and metabolism	712168	714714	+	2547	18545	17026	9548	1300.16	1241.6	2209.76
SPD_0258	NC_008533.1	pepS	aminopeptidase PepS	E	Amino acid transport and metabolism	256297	257538	+	1242	1868	3099	1956	268.568	463.445	928.345
SPD_0177	NC_008533.1	SPD_0177	peptidase M24 family protein	E	Amino acid transport and metabolism	182039	183100	+	1062	1245	1265	285	209.336	221.24	158.191
SPD_0809	NC_008533.1	cad	lysine decarboxylase	E	Amino acid transport and metabolism	826193	827668	+	1476	1354	657	554	163.807	82.6755	221.251
SPD_0111	NC_008533.1	argH	argininosuccinate lyase	E	Amino acid transport and metabolism	110545	111936	+	1392	184	294	110	23.6036	39.2289	46.5817
SPD_1373	NC_008533.1	aspC	aspartate aminotransferase	E	Amino acid transport and metabolism	1385017	1386204	-	1188	1250	1859	1176	187.885	290.644	583.516
SPD_0900	NC_008533.1	asd	aspartate-semialdehyde dehydrogenase	E	Amino acid transport and metabolism	912810	913886	+	1077	2890	2325	603	479.16	400.964	330.038
SPD_0377	NC_008533.1	SPD_0377	aspartate kinase	E	Amino acid transport and metabolism	381601	382965	-	1365	3890	2939	716	508.88	399.912	309.202
SPD_0542	NC_008533.1	pepV	dipeptidase PepV	E	Amino acid transport and metabolism	555559	556959	+	1401	4324	6689	2127	551.12	886.791	894.935
SPD_0749	NC_008533.1	ilvE	branched-chain amino acid aminotransferase	E	Amino acid transport and metabolism	762382	763404	+	1023	2986	2730	370	521.21	495.661	213.2
SPD_1977	NC_008533.1	arcC	carbamate kinase	E	Amino acid transport and metabolism	1951452	1952399	+	948	427	359	351	80.4301	70.337	218.253
SPD_0813	NC_008533.1	nspC	carboxynorspermidine decarboxylase	E	Amino acid transport and metabolism	830721	831848	+	1128	1141	644	506	180.624	106.041	264.426
SPD_0812	NC_008533.1	lys1	hypothetical protein	E	Amino acid transport and metabolism	829462	830721	+	1260	1754	752	424	248.575	110.852	198.361
SPD_0776	NC_008533.1	SPD_0776|SPP_0888	class V aminotransferase;cysteine desulphurase	E	Amino acid transport and metabolism	788514	789656	+	1143	1032	931	454	161.225	151.287	234.138
SPD_1352	NC_008533.1	SPD_1352	class II aminotransferase	E	Amino acid transport and metabolism	1366760	1367926	-	1167	91	133	115	13.9242	21.1679	58.0884
SPD_1353	NC_008533.1	SPD_1353	cystathionine gamma-synthase	E	Amino acid transport and metabolism	1367934	1369028	-	1095	100	117	113	16.3074	19.8459	60.8312
SPD_0979	NC_008533.1	SPD_0979	class V aminotransferase	E	Amino acid transport and metabolism	991690	992805	-	1116	666	1193	611	106.564	198.552	322.73
SPD_0764	NC_008533.1	sufS	cysteine desulfurase SufS subfamily protein	E	Amino acid transport and metabolism	774721	775947	+	1227	4039	3679	1738	587.798	556.908	834.963
SPD_2037	NC_008533.1	cysK	cysteine synthase A	E	Amino acid transport and metabolism	2015730	2016650	+	921	717	374	2021	139.014	75.4241	1293.51
SPD_1775	NC_008533.1	lysA	diaminopimelate decarboxylase	E	Amino acid transport and metabolism	1771044	1772294	-	1251	927	1332	684	132.319	197.763	322.3
SPD_0901	NC_008533.1	dapA	dihydrodipicolinate synthase	E	Amino acid transport and metabolism	913942	914877	+	936	659	1004	413	125.721	199.231	260.098
SPD_1433	NC_008533.1	SPD_1433|SPP_1630	FAD dependent oxidoreductase	E	Amino acid transport and metabolism	1449578	1450681	-	1104	316	400	147	51.1113	67.2959	78.4893
SPD_1791	NC_008533.1	SPD_1791	aminotransferase AlaT	E	Amino acid transport and metabolism	1785879	1787093	-	1215	3231	4170	1273	474.853	637.467	617.61
SPD_0448	NC_008533.1	glnA	glutamine synthetase type I	E	Amino acid transport and metabolism	456041	457387	+	1347	7491	14323	3064	993.05	1974.99	1340.86
SPD_0411	NC_008533.1	SPD_0411	amino acid ABC transporter ATP-binding protein	E	Amino acid transport and metabolism	411439	412179	-	741	2243	1215	264	540.518	304.548	210.014
SPD_1647	NC_008533.1	pepA	glutamyl aminopeptidase PepA	E	Amino acid transport and metabolism	1660980	1662044	-	1065	1830	4209	3500	306.832	734.053	1937.23
SPD_1170	NC_008533.1	SPD_1170	oligopeptide ABC transporteroligopeptide-binding protein	E	Amino acid transport and metabolism	1198369	1199997	-	1629	1111	1689	132	121.784	192.578	47.7656
SPD_1195	NC_008533.1	hom	homoserine dehydrogenase	E	Amino acid transport and metabolism	1223247	1224533	-	1287	3597	3069	839	499.069	442.911	384.278
SPD_1406	NC_008533.1	metA	homoserine O-succinyltransferase	E	Amino acid transport and metabolism	1425127	1426071	-	945	941	1114	553	177.81	218.953	344.949
SPD_0149	NC_008533.1	SPD_0149|SPP_0216	hypothetical protein;AzlC family protein	E	Amino acid transport and metabolism	153893	154366	+	474	11	6	7	4.14394	2.3511	8.70526
SPD_0637	NC_008533.1	SPD_0637	hypothetical protein	E	Amino acid transport and metabolism	658862	659209	+	348	1306	390	218	670.136	208.153	369.266
SPD_0750	NC_008533.1	SPD_0750|SPP_0864	hypothetical protein;conserved hypothetical protein	E	Amino acid transport and metabolism	763460	764164	+	705	3657	2785	211	926.264	733.726	176.423
SPD_1074	NC_008533.1	SPD_1074	hypothetical protein	E	Amino acid transport and metabolism	1100940	1101062	-	123	10	24	26	14.5176	36.2413	124.604
SPD_1151	NC_008533.1	SPD_1151	hypothetical protein	E	Amino acid transport and metabolism	1182181	1182447	-	267	823	1414	180	550.411	983.64	397.396
SPD_1278	NC_008533.1	cppA	C3-degrading proteinase	E	Amino acid transport and metabolism	1304422	1305147	-	726	594	652	421	146.099	166.805	341.828
SPD_1279	NC_008533.1	SPD_1279	GDSL-like lipase/acylhydrolase	E	Amino acid transport and metabolism	1305231	1305866	-	636	158	154	80	44.3607	44.974	74.1472
SPD_1372	NC_008533.1	SPD_1372	glyoxalase family protein	E	Amino acid transport and metabolism	1384659	1385024	-	366	645	743	349	314.686	377.056	562.091
SPD_1736	NC_008533.1	SPD_1736	hypothetical protein	E	Amino acid transport and metabolism	1728471	1728830	-	360	47	25	25	23.3128	12.8984	40.9355
SPD_1113	NC_008533.1	SPD_1113|SPP_1293	hypothetical protein;3-isopropylmalate dehydratase small subunit (isopropylmalate isomerase) (alpha-ipm isomerase) (ipmi)	E	Amino acid transport and metabolism	1144557	1144916	-	360	130	62	45	64.4822	31.988	73.6838
SPD_0102	NC_008533.1	sdhA	L-serine dehydratase iron-sulfur-dependent subunit alpha	E	Amino acid transport and metabolism	102117	102989	-	873	459	554	336	93.8852	117.867	226.875
SPD_0103	NC_008533.1	sdhB	L-serine dehydratase iron-sulfur-dependent subunit beta	E	Amino acid transport and metabolism	102998	103669	-	672	586	509	241	155.714	140.685	211.402
SPD_0409	NC_008533.1	ilvA	threonine dehydratase	E	Amino acid transport and metabolism	409130	410380	+	1251	553	333	89	78.9345	49.4407	41.9367
SPD_0850	NC_008533.1	gloA	lactoylglutathione lyase	E	Amino acid transport and metabolism	864080	864460	+	381	2342	1207	319	1097.64	588.41	493.546
SPD_0652	NC_008533.1	livJ	branched-chain amino acid ABC transporter substrate-binding protein	E	Amino acid transport and metabolism	669986	671146	+	1161	1470	959	220	226.091	153.421	111.7
SPD_0655	NC_008533.1	livG	branched-chain amino acid ABC transporter ATP-binding protein	E	Amino acid transport and metabolism	673243	674007	+	765	708	529	103	165.261	128.438	79.3666
SPD_0970	NC_008533.1	map	methionine aminopeptidase	E	Amino acid transport and metabolism	984439	985299	+	861	3902	3878	949	809.25	836.571	649.718
SPD_1922	NC_008533.1	SPD_1922	peptidase M20/M25/M40 family protein	E	Amino acid transport and metabolism	1890466	1891596	-	1131	477	790	518	75.3103	129.737	269.979
SPD_1073	NC_008533.1	SPD_1073	O-acetylhomoserine aminocarboxypropyltransferase/cysteine synthase	E	Amino acid transport and metabolism	1099803	1100918	-	1116	35	96	74	5.60019	15.9774	39.0868
SPD_0866	NC_008533.1	pepF	oligoendopeptidase F	E	Amino acid transport and metabolism	880169	881971	+	1803	4086	2952	949	404.67	304.102	310.265
SPD_1571	NC_008533.1	SPD_1571	oligoendopeptidase F	E	Amino acid transport and metabolism	1588959	1590755	-	1797	2720	2597	1725	270.284	268.424	565.852
SPD_1667	NC_008533.1	amiF	oligopeptide ABC transporter ATP-binding protein AmiF	E	Amino acid transport and metabolism	1680023	1680949	-	927	5836	3939	1585	1124.18	789.231	1007.89
SPD_1671	NC_008533.1	amiA	oligopeptide ABC transporter oligopeptide-binding protein AmiA	E	Amino acid transport and metabolism	1684525	1686504	-	1980	22271	10677	2179	2008.51	1001.57	648.715
SPD_0334	NC_008533.1	aliA	oligopeptide ABC transporter oligopeptide-binding protein AliA	E	Amino acid transport and metabolism	332640	334622	+	1983	4219	2722	603	379.914	254.955	179.249
SPD_1976	NC_008533.1	argF	ornithine carbamoyltransferase	E	Amino acid transport and metabolism	1950271	1951287	+	1017	1662	1578	1080	291.816	288.193	625.986
SPD_0894	NC_008533.1	pepT	peptidase T	E	Amino acid transport and metabolism	908262	909482	-	1221	2757	4106	664	403.199	624.599	320.564
SPD_1511	NC_008533.1	SPD_1511	phospho-2-dehydro-3-deoxyheptonate aldolase	E	Amino acid transport and metabolism	1532810	1533841	-	1032	1808	1996	461	312.837	359.235	263.32
SPD_1510	NC_008533.1	SPD_1510	phospho-2-dehydro-3-deoxyheptonate aldolase	E	Amino acid transport and metabolism	1531777	1532808	-	1032	3236	2925	652	559.922	526.434	372.417
SPD_1203	NC_008533.1	SPD_1203	prephenate dehydratase	E	Amino acid transport and metabolism	1232551	1233399	-	849	491	994	265	103.27	217.459	183.993
SPD_1178	NC_008533.1	SPD_1178	prolyl oligopeptidase family protein	E	Amino acid transport and metabolism	1207583	1209523	-	1941	353	1142	1294	32.4749	109.279	392.98
SPD_0405	NC_008533.1	ilvH	acetolactate synthase 3 regulatory subunit	E	Amino acid transport and metabolism	406579	407055	+	477	261	271	39	97.7059	105.523	48.1957
SPD_1979	NC_008533.1	SPD_1979	hypothetical protein	E	Amino acid transport and metabolism	1954141	1955472	+	1332	513	411	514	68.7721	57.3107	227.468
SPD_0041	NC_008533.1	araT	aromatic amino acid aminotransferase	E	Amino acid transport and metabolism	35811	36980	+	1170	1230	2050	842	187.723	325.436	424.217
SPD_0824	NC_008533.1	proC	pyrroline-5-carboxylate reductase	E	Amino acid transport and metabolism	842880	843677	+	798	687	665	182	153.728	154.781	134.441
SPD_0513	NC_008533.1	cysE	serine O-acetyltransferase	E	Amino acid transport and metabolism	525569	526186	+	618	598	761	276	172.787	228.715	263.259
SPD_1221	NC_008533.1	potA	spermidine/putrescine ABC transporter ATP-binding protein	E	Amino acid transport and metabolism	1252942	1254099	-	1158	2047	1710	459	315.652	274.275	233.65
SPD_1218	NC_008533.1	potD	spermidine/putrescine ABC transporter spermidine/putrescine-binding protein	E	Amino acid transport and metabolism	1250318	1251388	-	1071	1146	979	255	191.071	169.782	140.35
SPD_1877	NC_008533.1	thrC	threonine synthase	E	Amino acid transport and metabolism	1855330	1856814	-	1485	2366	2663	801	284.503	333.076	317.957
SPD_1619	NC_008533.1	SPD_1619	capsular polysaccharide biosynthesis protein	E	Amino acid transport and metabolism	1633887	1635113	-	1227	4141	4319	1922	602.642	653.788	923.36
SPD_0887	NC_008533.1	SPD_0887	amino acid permease family protein	E	Amino acid transport and metabolism	897441	898832	+	1392	2562	2310	841	328.654	308.227	356.138
SPD_1418	NC_008533.1	pepQ	proline dipeptidase PepQ	E	Amino acid transport and metabolism	1438174	1439256	+	1083	2202	3931	3528	363.068	674.175	1920.27
SPD_1957	NC_008533.1	SPD_1957	transketolase C-terminal subunit	G	Carbohydrate transport and metabolism	1925468	1926400	-	933	196	123	78	37.5123	24.4862	49.2805
SPD_0290	NC_008533.1	SPD_0290	PfkB family protein carbohydrate kinase	G	Carbohydrate transport and metabolism	290172	291173	-	1002	31	35	160	5.5245	6.48781	94.127
SPD_0903	NC_008533.1	xylH	4-oxalocrotonate tautomerase	G	Carbohydrate transport and metabolism	916434	916616	-	183	363	572	274	354.205	580.554	882.595
SPD_0222	NC_008533.1	SPD_0222	phosphoglycerate mutase family protein	G	Carbohydrate transport and metabolism	212467	213159	+	693	2197	2953	1402	566.103	791.459	1192.55
SPD_1468	NC_008533.1	gpmA	phosphoglyceromutase	G	Carbohydrate transport and metabolism	1485981	1486673	-	693	14335	14067	2470	3693.71	3770.22	2101
SPD_1844	NC_008533.1	ulaD	3-keto-L-gulonate-6-phosphate decarboxylase	G	Carbohydrate transport and metabolism	1830201	1830866	-	666	4	3	2	1.07247	0.836652	1.77018
SPD_0427	NC_008533.1	lacG1|lacG1	6-phospho-beta-galactosidase	G	Carbohydrate transport and metabolism	429721	431133	+	1413	122	64	43	15.4176	8.41271	17.9386
SPD_1046	NC_008533.1	lacG2	6-phospho-beta-galactosidase	G	Carbohydrate transport and metabolism	1074568	1075974	-	1407	242	1107	674	30.7128	146.134	282.376
SPD_0277	NC_008533.1	celA	6-phospho-beta-glucosidase	G	Carbohydrate transport and metabolism	274549	275985	+	1437	35	95	2699	4.34921	12.2791	1107.15
SPD_0247	NC_008533.1	SPD_0247	glycosyl hydrolase family protein	G	Carbohydrate transport and metabolism	238728	240107	+	1380	212	262	351	27.4319	35.2631	149.931
SPD_1830	NC_008533.1	SPD_1830	glycosyl hydrolase family protein	G	Carbohydrate transport and metabolism	1814981	1816390	+	1410	299	163	188	37.8661	21.4717	78.5961
SPD_1333	NC_008533.1	SPD_1333	hypothetical protein	G	Carbohydrate transport and metabolism	1348438	1349451	+	1014	4954	4976	1052	872.402	911.466	611.561
SPD_1238	NC_008533.1	SPD_1238	hydrolase	G	Carbohydrate transport and metabolism	1268175	1268948	-	774	2190	3083	662	505.245	739.828	504.172
SPD_0071	NC_008533.1	galM	aldose 1-epimerase	G	Carbohydrate transport and metabolism	71832	72869	+	1038	281	188	1605	48.3401	33.6402	911.464
SPD_1215	NC_008533.1	amy	alpha-amylase	G	Carbohydrate transport and metabolism	1244874	1246328	+	1455	110	78	186	13.4998	9.95703	75.355
SPD_1678	NC_008533.1	aga	alpha-galactosidase AgaN	G	Carbohydrate transport and metabolism	1693400	1695562	-	2163	1461	731	650	120.613	62.771	177.141
SPD_0503	NC_008533.1	bglA2	6-phospho-beta-glucosidase	G	Carbohydrate transport and metabolism	511110	512525	+	1416	193	132	54	24.3384	17.3144	22.4798
SPD_1845	NC_008533.1	SPD_1845	PTS system transporter subunit IIA	G	Carbohydrate transport and metabolism	1830883	1831368	-	486	1	0	2	0.36742	0	2.4258
SPD_1846	NC_008533.1	SPD_1846	PTS system transporter subunit IIB	G	Carbohydrate transport and metabolism	1831445	1831726	-	282	3	4	1	1.89964	2.63456	2.09032
SPD_0065	NC_008533.1	bgaC	Beta-galactosidase 3	G	Carbohydrate transport and metabolism	65845	67632	+	1788	431	202	3486	43.0436	20.9837	1149.27
SPD_0562	NC_008533.1	bgaA|SPP_0665	beta-galactosidase	G	Carbohydrate transport and metabolism	579654	586340	+	6687	13105	16288	1949	349.949	452.412	171.808
SPD_0444	NC_008533.1	SPD_0444	endo-beta-N-acetylglucosaminidase	G	Carbohydrate transport and metabolism	448715	453622	+	4908	265	284	228	9.6414	10.7476	27.3837
SPD_0171	NC_008533.1	tag	DNA-3-methyladenine glycosylase I	G	Carbohydrate transport and metabolism	174766	175329	+	564	136	234	115	43.0585	77.061	120.193
SPD_0335	NC_008533.1	SPD_0335	cell wall surface anchor family protein	G	Carbohydrate transport and metabolism	334922	340225	+	5304	154	185	1511	5.18461	6.47838	167.928
SPD_1503	NC_008533.1	SPD_1503	hypothetical protein	G	Carbohydrate transport and metabolism	1521008	1521460	-	453	3	188	46	1.18256	77.0828	59.8579
SPD_1234	NC_008533.1	SPD_1234	inositol monophosphatase family protein	G	Carbohydrate transport and metabolism	1265916	1266689	-	774	306	328	228	70.5959	78.7102	173.642
SPD_1613	NC_008533.1	galT1	galactose-1-phosphate uridylyltransferase	G	Carbohydrate transport and metabolism	1627575	1629050	-	1476	224	175	3	27.0995	22.0216	1.19811
SPD_1633	NC_008533.1	galT2	galactose-1-phosphate uridylyltransferase	G	Carbohydrate transport and metabolism	1646622	1648103	-	1482	369	452	1214	44.4608	56.6485	482.873
SPD_1053	NC_008533.1	lacA	galactose-6-phosphate isomerase subunit LacA	G	Carbohydrate transport and metabolism	1081765	1082190	-	426	17946	19207	329	7522.41	8374.29	455.248
SPD_1052	NC_008533.1	lacB	galactose-6-phosphate isomerase subunit LacB	G	Carbohydrate transport and metabolism	1081219	1081734	-	516	18469	19110	317	6391.35	6878.74	362.136
SPD_0311	NC_008533.1	dexB	glucan 16-alpha-glucosidase	G	Carbohydrate transport and metabolism	310716	312323	+	1608	1823	1216	1465	202.441	140.458	537.049
SPD_0580	NC_008533.1	gki	glucokinase	G	Carbohydrate transport and metabolism	607682	608641	+	960	1083	719	624	201.445	139.109	383.156
SPD_1011	NC_008533.1	SPD_1011	glycerate kinase	G	Carbohydrate transport and metabolism	1024131	1025246	+	1116	45	59	57	7.20024	9.81942	30.1074
SPD_1007	NC_008533.1	glgD	glucose-1-phosphate adenylyltransferase GlgD subunit	G	Carbohydrate transport and metabolism	1020849	1021988	+	1140	133	197	147	20.8327	32.0966	76.0107
SPD_0028	NC_008533.1	SPD_0028	hypothetical protein	G	Carbohydrate transport and metabolism	25179	25736	+	558	273	308	208	87.3629	102.521	219.731
SPD_0090	NC_008533.1	SPD_0090	ABC transporter substrate-binding protein	G	Carbohydrate transport and metabolism	89931	91406	+	1476	14	10	29	1.69372	1.25838	11.5817
SPD_0291	NC_008533.1	SPD_0291	hypothetical protein	G	Carbohydrate transport and metabolism	291204	291845	-	642	18	14	64	5.00652	4.05034	58.7634
SPD_0585	NC_008533.1	SPD_0585|SPP_0694	hypothetical protein;cystathionine beta-lyase	G	Carbohydrate transport and metabolism	612024	612647	+	624	451	507	292	129.06	150.911	275.842
SPD_0942	NC_008533.1	SPD_0942	hypothetical protein	G	Carbohydrate transport and metabolism	951339	952121	+	783	37	57	10	8.43799	13.5211	7.52836
SPD_1057	NC_008533.1	SPD_1057	PTS system transporter subunit IIB	G	Carbohydrate transport and metabolism	1083671	1083973	-	303	403	334	64	237.499	204.74	124.509
SPD_1166	NC_008533.1	SPD_1166	hypothetical protein	G	Carbohydrate transport and metabolism	1193027	1194436	-	1410	751	1261	134	95.1086	166.109	56.0206
SPD_1467	NC_008533.1	SPD_1467	hypothetical protein	G	Carbohydrate transport and metabolism	1483517	1485928	-	2412	459	648	495	33.9808	49.8994	120.973
SPD_1960	NC_008533.1	SPD_1960	PTS system transporter subunit IIB	G	Carbohydrate transport and metabolism	1928617	1928901	-	285	49	35	25	30.7008	22.8098	51.7079
SPD_1969	NC_008533.1	SPD_1969	glycosyl hydrolase-like protein	G	Carbohydrate transport and metabolism	1937402	1939282	-	1881	27	19	128	2.56315	1.87613	40.1128
SPD_1973	NC_008533.1	SPD_1973	alpha-12-mannosidase	G	Carbohydrate transport and metabolism	1944416	1946500	+	2085	104	93	114	8.90689	8.28466	32.23
SPD_1974	NC_008533.1	SPD_1974|SPP_2197	hypothetical protein;FucA	G	Carbohydrate transport and metabolism	1946540	1948219	-	1680	88	75	348	9.35346	8.29182	122.105
SPD_1988	NC_008533.1	SPD_1988	hypothetical protein	G	Carbohydrate transport and metabolism	1964081	1966375	-	2295	46	37	140	3.5791	2.99445	35.959
SPD_2007	NC_008533.1	SPD_2007	transporter major facilitator family protein	G	Carbohydrate transport and metabolism	1981984	1983162	-	1179	375	324	57	56.7958	51.0422	28.4986
SPD_0289	NC_008533.1	eda	keto-hydroxyglutarate-aldolase/keto-deoxy- phosphogluconate aldolase	G	Carbohydrate transport and metabolism	289533	290162	-	630	20	15	101	5.66876	4.42231	94.5024
SPD_1986	NC_008533.1	fucI	L-fucose isomerase	G	Carbohydrate transport and metabolism	1959132	1960898	-	1767	41	51	64	4.1433	5.36082	21.3504
SPD_1995	NC_008533.1	fucK	L-fuculose kinase	G	Carbohydrate transport and metabolism	1970119	1971522	-	1404	22	32	214	2.79804	4.23332	89.8481
SPD_1994	NC_008533.1	fucA	L-fuculose phosphate aldolase	G	Carbohydrate transport and metabolism	1969366	1970004	-	639	23	17	126	6.42726	4.94136	116.234
SPD_1843	NC_008533.1	SPD_1843	L-xylulose 5-phosphate 3-epimerase	G	Carbohydrate transport and metabolism	1829334	1830197	-	864	7	8	2	1.44672	1.71979	1.36452
SPD_1842	NC_008533.1	araD	L-ribulose-5-phosphate 4-epimerase	G	Carbohydrate transport and metabolism	1828628	1829332	-	705	6	4	2	1.51971	1.05383	1.67226
SPD_0234	NC_008533.1	SPD_0234	PTS system transporter subunit IIC	G	Carbohydrate transport and metabolism	221135	222433	+	1299	171	253	893	23.5064	36.1751	405.233
SPD_0283	NC_008533.1	celD	cellobiose phosphotransferase system IIC component	G	Carbohydrate transport and metabolism	279746	281092	+	1347	48	79	1150	6.36315	10.8933	503.26
SPD_0424	NC_008533.1	SPD_0424	PTS system cellobiose-specific transporter subunit IIC	G	Carbohydrate transport and metabolism	425989	427311	+	1323	62	14	29	8.36817	1.96547	12.9211
SPD_1831	NC_008533.1	SPD_1831	PTS system transporter subunit IIC	G	Carbohydrate transport and metabolism	1816408	1817703	+	1296	283	152	156	38.9924	21.7839	70.9548
SPD_0232	NC_008533.1	SPD_0232	PTS system transporter subunit IIA	G	Carbohydrate transport and metabolism	220444	220764	+	321	56	83	137	31.1517	48.0254	251.581
SPD_1936	NC_008533.1	malD	maltodextrin ABC transporter permease	G	Carbohydrate transport and metabolism	1910295	1911137	+	843	770	208	446	163.103	45.8283	311.867
SPD_1934	NC_008533.1	malX	maltose/maltodextrin ABC transporter maltose/maltodextrin-binding protein	G	Carbohydrate transport and metabolism	1907619	1908890	+	1272	1969	524	489	276.412	76.5142	226.612
SPD_0363	NC_008533.1	SPD_0363	mannitol-1-phosphate 5-dehydrogenase	G	Carbohydrate transport and metabolism	365538	366674	+	1137	5	5	80	0.785251	0.816785	41.4755
SPD_1961	NC_008533.1	SPD_1961	BglG family transcriptional regulator	G	Carbohydrate transport and metabolism	1928905	1930935	-	2031	324	248	235	28.4862	22.6798	68.2056
SPD_0641	NC_008533.1	manA	mannose-6-phosphate isomerase	G	Carbohydrate transport and metabolism	661064	662008	+	945	830	672	229	156.836	132.08	142.845
SPD_1971	NC_008533.1	SPD_1971	hypothetical protein	G	Carbohydrate transport and metabolism	1940229	1942874	-	2646	65	33	238	4.38654	2.31645	53.0212
SPD_1677	NC_008533.1	rafE	sugar ABC transporter sugar-binding protein	G	Carbohydrate transport and metabolism	1692049	1693308	-	1260	668	408	243	94.6683	60.1433	113.684
SPD_0296	NC_008533.1	SPD_0296	PTS system transporter subunit IIC	G	Carbohydrate transport and metabolism	295103	295882	+	780	6	12	53	1.37358	2.85749	40.0538
SPD_1866	NC_008533.1	nagA	N-acetylglucosamine-6-phosphate deacetylase	G	Carbohydrate transport and metabolism	1844844	1845995	-	1152	3455	4069	8141	535.543	656.044	4165.69
SPD_0927	NC_008533.1	nplT	neopullulanase	G	Carbohydrate transport and metabolism	939476	941239	+	1764	206	402	104	20.8529	42.3278	34.7534
SPD_0285	NC_008533.1	SPD_0285	glycosyl hydrolase family protein	G	Carbohydrate transport and metabolism	282052	284265	+	2214	939	1260	961	75.7333	105.704	255.863
SPD_1309	NC_008533.1	pgdA|SPP_1500	peptidoglycan GlcNAc deacetylase	G	Carbohydrate transport and metabolism	1327261	1328703	-	1443	5218	5005	2526	645.709	644.222	1031.88
SPD_1040	NC_008533.1	ptsH	phosphocarrier protein HPr	G	Carbohydrate transport and metabolism	1068905	1069168	-	264	6103	6515	2207	4127.99	4583.62	4927.88
SPD_1039	NC_008533.1	ptsI	phosphoenolpyruvate-protein phosphotransferase	G	Carbohydrate transport and metabolism	1067166	1068899	-	1734	19377	26005	5905	1995.43	2785.52	2007.4
SPD_1326	NC_008533.1	pgm	phosphoglucomutase/phosphomannomutase family protein	G	Carbohydrate transport and metabolism	1341179	1342897	+	1719	4208	6401	1631	437.118	691.624	559.294
SPD_1390	NC_008533.1	glmM	phosphoglucosamine mutase	G	Carbohydrate transport and metabolism	1411010	1412362	-	1353	2035	2648	591	268.575	363.512	257.485
SPD_1054	NC_008533.1	SPD_1054	hypothetical protein	G	Carbohydrate transport and metabolism	1082348	1082692	-	345	20	76	19	10.3517	40.9159	32.4636
SPD_0502	NC_008533.1	SPD_0502	PTS system beta-glucosides-specific transporter subunit IIABC	G	Carbohydrate transport and metabolism	509259	511097	+	1839	192	186	45	18.6431	18.7858	14.4242
SPD_0279	NC_008533.1	celB	PTS system cellobiose transporter subunit IIB	G	Carbohydrate transport and metabolism	276406	276720	+	315	0	8	60	0	4.71713	112.28
SPD_1832	NC_008533.1	SPD_1832	PTS system transporter subunit IIB	G	Carbohydrate transport and metabolism	1817708	1818016	+	309	44	18	24	25.4269	10.8196	45.7841
SPD_0773	NC_008533.1	SPD_0773	PTS system fructose specific transporter subunit IIABC	G	Carbohydrate transport and metabolism	783562	785514	+	1953	2674	9587	3327	244.488	911.756	1004.18
SPD_0561	NC_008533.1	SPD_0561	PTS system transporter subunit IIC	G	Carbohydrate transport and metabolism	577874	579349	+	1476	3100	4014	829	375.037	505.114	331.078
SPD_1496	NC_008533.1	SPD_1496	PTS system transporter subunit IIBC	G	Carbohydrate transport and metabolism	1512216	1513733	-	1518	328	758	360	38.5834	92.7461	139.795
SPD_0281	NC_008533.1	celC	cellobiose phosphotransferase system IIA component	G	Carbohydrate transport and metabolism	278827	279141	+	315	5	5	36	2.83438	2.9482	67.3681
SPD_0426	NC_008533.1	lacF1	PTS system lactose-specific transporter subunit IIA	G	Carbohydrate transport and metabolism	429367	429711	+	345	35	10	12	18.1154	5.38368	20.5033
SPD_1048	NC_008533.1	lacF2	PTS system lactose-specific transporter subunit IIA	G	Carbohydrate transport and metabolism	1077874	1078191	-	318	105	702	215	58.9605	410.023	398.541
SPD_1047	NC_008533.1	lacE2	PTS system lactose-specific transporter subunit IIBC	G	Carbohydrate transport and metabolism	1076183	1077874	-	1692	396	2071	1995	41.792	227.341	695.032
SPD_0428	NC_008533.1	lacE1|SPP_0503	PTS system lactose-specific transporter subunit IIBC;pts system lactose-specific eiicb component (eiicb-lac) (eii-lac)	G	Carbohydrate transport and metabolism	431202	432881	+	1680	108	69	62	11.4792	7.62848	21.7543
SPD_0362	NC_008533.1	mtlA2	PTS system mannitol-specific enzyme IIA	G	Carbohydrate transport and metabolism	365039	365476	+	438	0	3	26	0	1.27217	34.9914
SPD_0360	NC_008533.1	mtlA	PTS system mannitol-specific transporter subunit IIBC	G	Carbohydrate transport and metabolism	361289	363058	+	1770	9	9	466	0.907963	0.944424	155.194
SPD_0069	NC_008533.1	SPD_0069	PTS system transporter subunit IIA	G	Carbohydrate transport and metabolism	69847	70251	+	405	126	76	1483	55.5539	34.8543	2158.48
SPD_0264	NC_008533.1	manL	PTS system mannose-specific transporter subunit IIAB	G	Carbohydrate transport and metabolism	262186	263175	-	990	7525	2566	487	1357.28	481.415	289.972
SPD_0293	NC_008533.1	SPD_0293	PTS system transporter subunit IIA	G	Carbohydrate transport and metabolism	292950	293384	+	435	5	6	6	2.05248	2.56189	8.13063
SPD_0068	NC_008533.1	SPD_0068	PTS system transporter subunit IID	G	Carbohydrate transport and metabolism	69025	69840	+	816	367	211	3024	80.3109	48.0275	2184.51
SPD_0262	NC_008533.1	SPD_0262	PTS system mannose/fructose/sorbose family protein IID component	G	Carbohydrate transport and metabolism	260420	261331	-	912	12881	4362	1129	2522.05	888.36	729.728
SPD_0297	NC_008533.1	SPD_0297	PTS system transporter subunit IID	G	Carbohydrate transport and metabolism	295869	296687	+	819	14	8	96	3.05241	1.81428	69.0954
SPD_1833	NC_008533.1	SPD_1833	PTS system transporter subunit IIA	G	Carbohydrate transport and metabolism	1818013	1818321	+	309	59	30	43	34.0951	18.0327	82.0299
SPD_0233	NC_008533.1	SPD_0233	PTS system transporter subunit IIB	G	Carbohydrate transport and metabolism	220810	221118	+	309	45	49	172	26.0048	29.4534	328.119
SPD_0066	NC_008533.1	SPD_0066	PTS system transporter subunit IIB	G	Carbohydrate transport and metabolism	67629	68105	+	477	61	50	676	22.8355	19.4693	835.392
SPD_0295	NC_008533.1	SPD_0295	PTS system transporter subunit IIB	G	Carbohydrate transport and metabolism	294597	295088	+	492	3	0	24	1.08882	0	28.7547
SPD_0067	NC_008533.1	SPD_0067	PTS system transporter subunit IIC	G	Carbohydrate transport and metabolism	68133	69038	+	906	458	194	3324	90.2685	39.7715	2162.69
SPD_0263	NC_008533.1	manM	PTS system mannose-specific transporter subunit IIC	G	Carbohydrate transport and metabolism	261355	262158	-	804	8694	3680	782	1930.91	850.139	573.341
SPD_1992	NC_008533.1	SPD_1992	PTS system transporter subunit IIA	G	Carbohydrate transport and metabolism	1968490	1968933	-	444	18	6	35	7.23916	2.50996	46.4673
SPD_0661	NC_008533.1	exp5	PTS system transporter subunit IIABC	G	Carbohydrate transport and metabolism	678905	681085	+	2181	1326	450	1195	108.564	38.3226	322.979
SPD_1991	NC_008533.1	SPD_1991	PTS system transporter subunit IIB	G	Carbohydrate transport and metabolism	1968029	1968499	-	471	23	17	75	8.71978	6.70388	93.8647
SPD_1990	NC_008533.1	SPD_1990	PTS system transporter subunit IIC	G	Carbohydrate transport and metabolism	1967231	1968004	-	774	28	27	149	6.45975	6.47919	113.477
SPD_1989	NC_008533.1	SPD_1989	PTS system transporter subunit IID	G	Carbohydrate transport and metabolism	1966434	1967234	-	801	29	30	294	6.46494	6.95644	216.36
SPD_1532	NC_008533.1	SPD_1532	PTS system IIABC components	G	Carbohydrate transport and metabolism	1554035	1555918	-	1884	11414	7800	1105	1081.82	768.974	345.735
SPD_1664	NC_008533.1	SPD_1664	PTS system trehalose-specific IIABC components	G	Carbohydrate transport and metabolism	1675624	1677591	-	1968	241	221	843	21.8671	20.8576	252.502
SPD_1002	NC_008533.1	pulA	pullulanase	G	Carbohydrate transport and metabolism	1013087	1015366	+	2280	6051	4447	1382	473.905	362.268	357.302
SPD_1367	NC_008533.1	SPD_1367	Cof family protein/peptidyl-prolyl cis-trans isomerase	G	Carbohydrate transport and metabolism	1380406	1381806	-	1401	5586	4582	1155	711.97	607.456	485.966
SPD_0070	NC_008533.1	agaS	sugar isomerase	G	Carbohydrate transport and metabolism	70550	71716	+	1167	609	317	4796	93.1848	50.4529	2422.54
SPD_1172	NC_008533.1	nanE2	N-acetylmannosamine-6-phosphate 2-epimerase	G	Carbohydrate transport and metabolism	1201026	1201724	-	699	212	523	60	54.1574	138.97	50.5983
SPD_0870	NC_008533.1	SPD_0870	phosphoglycerate mutase family protein	G	Carbohydrate transport and metabolism	884914	885534	-	621	469	628	319	134.859	187.83	302.804
SPD_0790	NC_008533.1	pyk	pyruvate kinase	G	Carbohydrate transport and metabolism	807774	809279	+	1506	29304	26721	4431	3474.57	3295.53	1734.36
SPD_1993	NC_008533.1	fucU	RbsD/FucU transport protein family protein	G	Carbohydrate transport and metabolism	1968914	1969354	-	441	6	4	37	2.42947	1.68469	49.4567
SPD_1780	NC_008533.1	rpe	ribulose-phosphate 3-epimerase	G	Carbohydrate transport and metabolism	1776269	1776925	-	657	327	619	483	88.8753	174.994	433.355
SPD_1504	NC_008533.1	nanA|SPP_1709	sialidase A;neuraminidase	G	Carbohydrate transport and metabolism	1522475	1525468	-	2994	192	1377	317	11.4511	85.424	62.4122
SPD_1499	NC_008533.1	nanB	sialidase B	G	Carbohydrate transport and metabolism	1515745	1517838	-	2094	31	18	22	2.64353	1.59659	6.1931
SPD_1673	NC_008533.1	gtfA	sucrose phosphorylase	G	Carbohydrate transport and metabolism	1688522	1689964	-	1443	1952	935	704	241.553	120.349	287.586
SPD_1534	NC_008533.1	scrB	sucrose-6-phosphate hydrolase	G	Carbohydrate transport and metabolism	1556295	1557749	+	1455	3687	4206	411	452.49	536.913	166.51
SPD_1582	NC_008533.1	SPD_1582	sucrose-6-phosphate hydrolase	G	Carbohydrate transport and metabolism	1598352	1599671	-	1320	75	68	238	10.1458	9.56826	106.283
SPD_1492	NC_008533.1	SPD_1492	hypothetical protein	G	Carbohydrate transport and metabolism	1508065	1508517	-	453	108	149	34	42.572	61.0922	44.2428
SPD_1958	NC_008533.1	SPD_1958	transketolase	G	Carbohydrate transport and metabolism	1926397	1927254	-	858	142	110	68	29.5529	23.8124	46.7179
SPD_1663	NC_008533.1	treC	alphaalpha-phosphotrehalase	G	Carbohydrate transport and metabolism	1673821	1675446	-	1626	211	225	419	23.1719	25.7016	151.899
SPD_1149	NC_008533.1	crcB1|SPP_1334	camphor resistance protein CrcB;putative Protein CrcB homolog 1	D	Cell cycle control, cell division, chromosome partitioning	1181487	1181816	-	330	278	491	197	150.428	276.354	351.896
SPD_1150	NC_008533.1	crcB2|SPP_1335	camphor resistance protein CrcB;putative Protein CrcB homolog 2	D	Cell cycle control, cell division, chromosome partitioning	1181810	1182184	-	375	185	615	210	88.0926	304.608	330.103
SPD_0339	NC_008533.1	SPD_0339	hypothetical protein	D	Cell cycle control, cell division, chromosome partitioning	343807	344136	+	330	2759	2913	851	1492.92	1639.55	1520.12
SPD_0659	NC_008533.1	ftsE	cell division ATP-binding protein FtsE	D	Cell cycle control, cell division, chromosome partitioning	677008	677700	+	693	2281	2574	570	587.748	689.88	484.846
SPD_0600	NC_008533.1	SPP_0709	cell division protein DivIB	D	Cell cycle control, cell division, chromosome partitioning	625326	626516	+	1191	2689	2121	320	403.16	330.771	158.38
SPD_1474	NC_008533.1	divIVA	cell division protein DivIVA	D	Cell cycle control, cell division, chromosome partitioning	1491136	1491924	-	789	6577	8281	1157	1488.5	1949.41	864.407
SPD_1480	NC_008533.1	ftsA	cell division protein FtsA	D	Cell cycle control, cell division, chromosome partitioning	1495479	1496852	-	1374	5324	8462	2519	691.911	1143.89	1080.7
SPD_0305	NC_008533.1	ftsL	cell division protein FtsL	D	Cell cycle control, cell division, chromosome partitioning	301989	302306	+	318	120	96	22	67.3834	56.0715	40.781
SPD_0660	NC_008533.1	ftsX	cell division ABC transporter permease FtsX	D	Cell cycle control, cell division, chromosome partitioning	677693	678619	+	927	3984	2940	1036	767.429	589.068	658.783
SPD_1479	NC_008533.1	ftsZ	cell division protein FtsZ	D	Cell cycle control, cell division, chromosome partitioning	1494203	1495462	-	1260	8007	12585	2996	1134.74	1855.16	1401.63
SPD_1477	NC_008533.1	ylmF	hypothetical protein	D	Cell cycle control, cell division, chromosome partitioning	1492978	1493517	-	540	6042	4749	1034	1997.96	1633.45	1128.73
SPD_2045	NC_008533.1	mreC	rod shape-determining protein MreC	D	Cell cycle control, cell division, chromosome partitioning	2022109	2022927	-	819	1237	1176	315	269.702	266.699	226.719
SPD_1104	NC_008533.1	smc	chromosome segregation protein SMC	D	Cell cycle control, cell division, chromosome partitioning	1134666	1138205	-	3540	2212	2558	544	111.579	134.213	90.5853
SPD_0774	NC_008533.1	SPD_0774	SpoE family protein	D	Cell cycle control, cell division, chromosome partitioning	785600	787903	+	2304	2535	3036	1392	196.469	244.747	356.138
SPD_0008	NC_008533.1	SPD_0008	hypothetical protein	D	Cell cycle control, cell division, chromosome partitioning	8582	8950	+	369	1420	871	103	687.165	438.419	164.541
SPD_0369	NC_008533.1	SPD_0369|SPP_0436	hypothetical protein;conserved hypothetical protein	D	Cell cycle control, cell division, chromosome partitioning	372980	373291	+	312	742	650	142	424.667	386.952	268.285
SPD_0496	NC_008533.1	SPD_0496	cell filamentation protein Fic-like protein	D	Cell cycle control, cell division, chromosome partitioning	502990	503793	+	804	256	326	139	56.8568	75.3112	101.911
SPD_1473	NC_008533.1	SPD_1473|SPP_1678	hypothetical protein;conserved hypothetical protein	D	Cell cycle control, cell division, chromosome partitioning	1491041	1491157	-	117	180	234	148	274.717	371.474	745.655
SPD_1551	NC_008533.1	SPD_1551	hypothetical protein	D	Cell cycle control, cell division, chromosome partitioning	1574239	1574499	-	261	383	243	48	262.034	172.927	108.408
SPD_0342	NC_008533.1	SPD_0342	hypothetical protein	D	Cell cycle control, cell division, chromosome partitioning	345792	347186	+	1395	3106	2448	426	397.581	325.938	180.01
SPD_0706	NC_008533.1	SPD_0706|SPP_0812	rod shape-determining protein RodA;RodA	D	Cell cycle control, cell division, chromosome partitioning	720898	722121	+	1224	1307	1765	428	190.675	267.831	206.122
SPD_1398	NC_008533.1	engB	ribosome biogenesis GTP-binding protein YsxC	D	Cell cycle control, cell division, chromosome partitioning	1418362	1418949	-	588	1177	2652	622	357.436	837.711	623.556
SPD_0952	NC_008533.1	SPD_0952	cell division protein FtsW	D	Cell cycle control, cell division, chromosome partitioning	963907	965136	+	1230	2710	4758	1296	393.426	718.484	621.101
SPD_1656	NC_008533.1	scpA	segregation and condensation protein A	D	Cell cycle control, cell division, chromosome partitioning	1669048	1669776	-	729	1018	1590	782	249.356	405.105	632.326
SPD_1655	NC_008533.1	scpB	segregation and condensation protein B	D	Cell cycle control, cell division, chromosome partitioning	1668460	1669029	-	570	556	766	387	174.18	249.604	400.219
SPD_0710	NC_008533.1	ezrA	septation ring formation regulator EzrA	D	Cell cycle control, cell division, chromosome partitioning	725377	727104	+	1728	14052	9331	1410	1452.09	1002.96	480.992
SPD_1542	NC_008533.1	SPD_1542	serine/threonine protein kinase	D	Cell cycle control, cell division, chromosome partitioning	1563635	1565614	-	1980	5513	8098	1506	497.189	759.645	448.355
SPD_0126	NC_008533.1	pspA|SPP_0185	surface protein A;surface protein PspA	D	Cell cycle control, cell division, chromosome partitioning	128356	130215	+	1860	4087	5604	3525	392.365	559.607	1117.14
SPD_0365	NC_008533.1	tig	trigger factor	D	Cell cycle control, cell division, chromosome partitioning	367473	368756	+	1284	14564	10641	1197	2025.42	1539.27	549.53
SPD_0129	NC_008533.1	gidA	tRNA uridine 5-carboxymethylaminomethyl modification protein GidA	D	Cell cycle control, cell division, chromosome partitioning	132343	134256	+	1914	3333	1869	969	310.951	181.37	298.431
SPD_0932	NC_008533.1	SPD_0933|SPP_1055|SPD_0932	hypothetical protein;conserved hypothetical protein	D	Cell cycle control, cell division, chromosome partitioning	943679	944455	+	777	122	88	74	28.0374	21.0358	56.14
SPD_0933	NC_008533.1	SPD_0933|SPP_1055|SPD_0932	hypothetical protein;conserved hypothetical protein	D	Cell cycle control, cell division, chromosome partitioning	944383	944835	+	453	279	285	75	109.978	116.854	97.5945
SPD_1403	NC_008533.1	lytC	14-beta-N-acetylmuramidase	M	Cell wall/membrane/envelope biogenesis	1422042	1423514	-	1473	22005	23260	3123	2667.58	2932.95	1249.77
SPD_0961	NC_008533.1	SPD_0961	group 1 glycosyl transferase	M	Cell wall/membrane/envelope biogenesis	975438	976763	+	1326	2635	3108	1187	354.843	435.347	527.678
SPD_1737	NC_008533.1	lytA	autolysin/N-acetylmuramoyl-L-alanine amidase	M	Cell wall/membrane/envelope biogenesis	1729601	1730557	-	957	1331	1528	1008	248.35	296.558	620.884
SPD_0874	NC_008533.1	glmU	bifunctional N-acetylglucosamine-1-phosphate uridyltransferase/glucosamine-1-phosphate acetyltransferase;UDP-N-acetylglucosamine diphosphorylase/glucosamine-1-phosphate N-acetyltransferase	M	Cell wall/membrane/envelope biogenesis	887897	889276	+	1380	2907	4255	947	376.153	572.689	404.513
SPD_0800	NC_008533.1	SPD_0800	capsular polysaccharide biosynthesis protein	M	Cell wall/membrane/envelope biogenesis	815811	816170	+	360	70	98	49	34.7212	50.5617	80.2335
SPD_0558	NC_008533.1	SPP_0657|prtA	serine protease;cell wall-associated serine protease PrtA	M	Cell wall/membrane/envelope biogenesis	569948	576382	+	6435	2843	1714	716	78.8909	49.4721	65.5883
SPD_0317	NC_008533.1	cps2C|SPP_0385	chain length determinant protein/polysaccharide export protein MPA1 family protein;capsular polysaccharide biosynthesis protein Wzd	M	Cell wall/membrane/envelope biogenesis	315931	316623	+	693	5324	5357	1165	1371.84	1435.78	990.957
SPD_2017	NC_008533.1	cbpA|SPP_2242	choline binding protein A;SigA binding protein	M	Cell wall/membrane/envelope biogenesis	1995044	1997149	-	2106	3640	5395	853	308.633	475.807	238.755
SPD_0767	NC_008533.1	dacC	D-alanyl-D-alanine carboxypeptidase	M	Cell wall/membrane/envelope biogenesis	778039	779280	-	1242	1477	2592	742	212.353	387.625	352.164
SPD_0151	NC_008533.1	SPD_0151	lipoprotein	M	Cell wall/membrane/envelope biogenesis	155454	156308	+	855	1010	516	101	210.938	112.094	69.6334
SPD_0329	NC_008533.1	rfbC|SPP_0399	dTDP-4-dehydrorhamnose 35-epimerase	M	Cell wall/membrane/envelope biogenesis	328663	329256	+	594	4283	3226	552	1287.54	1008.73	547.791
SPD_0331	NC_008533.1	rfbD	dTDP-4-dehydrorhamnose reductase	M	Cell wall/membrane/envelope biogenesis	330384	331235	+	852	5262	3465	523	1102.83	755.373	361.846
SPD_0330	NC_008533.1	rfbB	dTDP-glucose 46-dehydratase	M	Cell wall/membrane/envelope biogenesis	329269	330318	+	1050	21833	10614	1339	3712.98	1877.53	751.715
SPD_0400	NC_008533.1	SPD_0400	glycosyl transferase family protein 8	M	Cell wall/membrane/envelope biogenesis	401704	402189	+	486	3136	2094	346	1152.23	800.273	419.664
SPD_1661	NC_008533.1	murI	glutamate racemase	M	Cell wall/membrane/envelope biogenesis	1672430	1673224	-	795	1226	1594	1117	275.374	372.408	828.225
SPD_0248	NC_008533.1	glmS	glucosamine--fructose-6-phosphate aminotransferase	M	Cell wall/membrane/envelope biogenesis	240299	242107	+	1809	4156	4038	2637	410.238	414.597	859.278
SPD_0320	NC_008533.1	cps2T	glycoside hydrolase family protein	M	Cell wall/membrane/envelope biogenesis	318727	319911	+	1185	10060	6959	1256	1515.93	1090.75	624.789
SPD_0322	NC_008533.1	cps2G	glycoside hydrolase family protein	M	Cell wall/membrane/envelope biogenesis	320864	321910	+	1047	16998	7426	1095	2899.01	1317.37	616.495
SPD_0324	NC_008533.1	cps2I	glycoside hydrolase family protein	M	Cell wall/membrane/envelope biogenesis	323244	324401	+	1158	13760	6663	1204	2121.82	1068.71	612.886
SPD_0960	NC_008533.1	cpoA|SPP_1081	glycosyl transferase CpoA	M	Cell wall/membrane/envelope biogenesis	974298	975422	+	1125	3079	3115	1628	488.715	514.285	853.029
SPD_0098	NC_008533.1	SPD_0098|SPP_0161	glycosyl transferase family protein;glycosyl transferase	M	Cell wall/membrane/envelope biogenesis	98018	99175	+	1158	1759	3789	757	271.241	607.735	385.345
SPD_0139	NC_008533.1	SPD_0139	glycosyl transferase family protein	M	Cell wall/membrane/envelope biogenesis	143802	144755	+	954	107	47	28	20.0278	9.15056	17.301
SPD_0321	NC_008533.1	cps2F	glycosyl transferase family protein	M	Cell wall/membrane/envelope biogenesis	319904	320848	+	945	22637	9131	1289	4277.46	1794.67	804.05
SPD_0287	NC_008533.1	SPD_0287	hyaluronate lyase	M	Cell wall/membrane/envelope biogenesis	285186	288389	+	3204	79	57	22	4.40285	3.30431	4.04755
SPD_0079	NC_008533.1	SPD_0079	hypothetical protein	M	Cell wall/membrane/envelope biogenesis	79660	80070	+	411	217	220	126	94.2794	99.4212	180.714
SPD_0093	NC_008533.1	SPD_0093	hypothetical protein	M	Cell wall/membrane/envelope biogenesis	93718	94782	-	1065	766	646	394	128.433	112.663	218.076
SPD_0115	NC_008533.1	SPD_0115	hypothetical protein	M	Cell wall/membrane/envelope biogenesis	116230	117582	+	1353	43	36	13	5.67505	4.942	5.6638
SPD_0476	NC_008533.1	SPD_0476	hypothetical protein	M	Cell wall/membrane/envelope biogenesis	485608	486402	+	795	3241	2116	462	727.965	494.364	342.56
SPD_0781	NC_008533.1	SPD_0781	hypothetical protein	M	Cell wall/membrane/envelope biogenesis	792612	793778	+	1167	131	126	37	20.0447	20.0538	18.6893
SPD_0801	NC_008533.1	SPD_0801	hypothetical protein	M	Cell wall/membrane/envelope biogenesis	816133	817179	+	1047	448	353	163	76.4065	62.6219	91.7705
SPD_0873	NC_008533.1	SPD_0873	hypothetical protein	M	Cell wall/membrane/envelope biogenesis	886953	887753	-	801	1773	1904	434	395.253	441.502	319.389
SPD_0912	NC_008533.1	pvaA	hypothetical protein	M	Cell wall/membrane/envelope biogenesis	923054	923668	+	615	992	536	173	288.028	161.878	165.819
SPD_0948	NC_008533.1	SPD_0948	hypothetical protein	M	Cell wall/membrane/envelope biogenesis	958669	959868	+	1200	83	100	9	12.3508	15.4781	4.42103
SPD_1076	NC_008533.1	srtA	sortase	M	Cell wall/membrane/envelope biogenesis	1102251	1102994	-	744	1965	1192	269	471.616	297.578	213.128
SPD_1125	NC_008533.1	pck	choline kinase	M	Cell wall/membrane/envelope biogenesis	1155938	1156807	-	870	1883	2689	575	386.483	574.076	389.593
SPD_1129	NC_008533.1	licD1	phosphotransferase LicD1	M	Cell wall/membrane/envelope biogenesis	1160391	1161194	+	804	864	1130	359	191.892	261.048	263.209
SPD_1130	NC_008533.1	licD2	phosphotransferase LicD2	M	Cell wall/membrane/envelope biogenesis	1161196	1162005	+	810	1020	1275	545	224.861	292.364	396.619
SPD_1201	NC_008533.1	licD3	phosphotransferase LicD3	M	Cell wall/membrane/envelope biogenesis	1230156	1231001	-	846	1647	1980	423	347.634	434.703	294.735
SPD_1281	NC_008533.1	SPD_1281	hypothetical protein	M	Cell wall/membrane/envelope biogenesis	1306717	1307052	-	336	37	47	10	19.6635	25.981	17.5438
SPD_1293	NC_008533.1	SPD_1293	GNAT family acetyltransferase	M	Cell wall/membrane/envelope biogenesis	1313577	1314071	-	495	638	722	107	230.152	270.913	127.421
SPD_1429	NC_008533.1	SPD_1429	hypothetical protein	M	Cell wall/membrane/envelope biogenesis	1446507	1446983	-	477	768	1137	608	287.503	442.731	751.359
SPD_1672	NC_008533.1	SPD_1672	hypothetical protein	M	Cell wall/membrane/envelope biogenesis	1687191	1688384	-	1194	4351	2542	1414	650.704	395.43	698.083
SPD_1874	NC_008533.1	SPD_1874|SPP_2101	LysM domain-containing protein	M	Cell wall/membrane/envelope biogenesis	1852057	1853199	-	1143	1221	6332	569	190.752	1028.95	293.446
SPD_2044	NC_008533.1	SPD_2044	rod shpae-determining protein MreD	M	Cell wall/membrane/envelope biogenesis	2021615	2022109	-	495	1568	993	185	565.639	372.599	220.307
SPD_0549	NC_008533.1	SPD_0549|SPP_0646	hypothetical protein;D-alanyl-D-alanine carboxypeptidase	M	Cell wall/membrane/envelope biogenesis	561254	561970	+	717	475	951	263	118.297	246.354	216.221
SPD_1018	NC_008533.1	iga	immunoglobulin A1 protease	M	Cell wall/membrane/envelope biogenesis	1037492	1043383	+	5892	5532	4741	853	167.656	149.453	85.3392
SPD_1742	NC_008533.1	SPD_1742	GNAT family acetyltransferase	M	Cell wall/membrane/envelope biogenesis	1736196	1736714	-	519	412	697	184	141.752	249.438	208.984
SPD_0050	NC_008533.1	comB	competence factor transport protein ComB	M	Cell wall/membrane/envelope biogenesis	44068	45417	+	1350	58	60	38	7.67173	8.25497	16.5925
SPD_0896	NC_008533.1	mscL	large conductance mechanosensitive channel protein MscL	M	Cell wall/membrane/envelope biogenesis	910773	911150	-	378	1699	1980	503	802.602	972.907	784.401
SPD_0104	NC_008533.1	SPD_0104|SPP_0167	LysM domain-containing protein;LysM domain protein	M	Cell wall/membrane/envelope biogenesis	103911	104414	+	504	5666	12051	572	2007.45	4441.1	669.002
SPD_0739	NC_008533.1	SPD_0739	membrane lipoprotein TmpC	M	Cell wall/membrane/envelope biogenesis	750425	751477	+	1053	6963	6888	2335	1180.77	1214.96	1307.14
SPD_0138	NC_008533.1	SPD_0138	glycoside hydrolase family protein	M	Cell wall/membrane/envelope biogenesis	142604	143809	+	1206	558	228	137	82.6201	35.1144	66.9631
SPD_1200	NC_008533.1	SPD_1200	glycoside hydrolase family protein	M	Cell wall/membrane/envelope biogenesis	1229063	1230163	-	1101	1536	1911	299	249.117	322.382	160.083
SPD_0336	NC_008533.1	pbp1A	penicillin-binding protein 1A	M	Cell wall/membrane/envelope biogenesis	340392	342551	-	2160	8684	7719	2310	717.902	663.751	630.406
SPD_1821	NC_008533.1	pbp2A	penicillin-binding protein 2A	M	Cell wall/membrane/envelope biogenesis	1804261	1806456	-	2196	1688	2212	786	137.258	187.09	210.985
SPD_1925	NC_008533.1	pbp1B	penicillin-binding protein 1B	M	Cell wall/membrane/envelope biogenesis	1893568	1896033	-	2466	3233	3708	1185	234.105	279.283	283.261
SPD_1486	NC_008533.1	penA	penicillin-binding protein 2B	M	Cell wall/membrane/envelope biogenesis	1501747	1503804	-	2058	1908	2433	1154	165.551	219.581	330.539
SPD_0306	NC_008533.1	pbpX	penicillin-binding protein 2X	M	Cell wall/membrane/envelope biogenesis	302310	304562	+	2253	4652	5051	1108	368.704	416.403	289.895
SPD_2004	NC_008533.1	dltB	protein DltB	M	Cell wall/membrane/envelope biogenesis	1978727	1979971	-	1245	1449	8815	2524	207.825	1315.08	1195.04
SPD_0307	NC_008533.1	mraY	phospho-N-acetylmuramoyl-pentapeptide- transferase	M	Cell wall/membrane/envelope biogenesis	304564	305544	+	981	2053	2452	902	373.696	464.247	542
SPD_1617	NC_008533.1	SPD_1617	cell wall surface anchor family protein	M	Cell wall/membrane/envelope biogenesis	1630597	1632723	-	2127	526	301	27	44.1588	26.2843	7.4827
SPD_1243	NC_008533.1	lgt	prolipoprotein diacylglyceryl transferase	M	Cell wall/membrane/envelope biogenesis	1271704	1272492	-	789	1621	3372	1179	366.864	793.795	880.844
SPD_2002	NC_008533.1	dltD	undecaprenol-phosphate-poly(glycerophosphate subunit) D-alanine transfer protein	M	Cell wall/membrane/envelope biogenesis	1977213	1978481	-	1269	1972	8455	1942	277.488	1237.51	902.09
SPD_0686	NC_008533.1	SPD_0686	hypothetical protein	M	Cell wall/membrane/envelope biogenesis	700729	701928	+	1200	1153	952	626	171.572	147.351	307.507
SPD_0853	NC_008533.1	lytB	endo-beta-N-acetylglucosaminidase	M	Cell wall/membrane/envelope biogenesis	866558	868666	+	2109	2307	3856	815	195.33	339.593	227.794
SPD_1431	NC_008533.1	SPD_1431	glycosyl transferase family protein	M	Cell wall/membrane/envelope biogenesis	1447303	1448256	-	954	959	1400	735	179.502	272.57	454.152
SPD_0078	NC_008533.1	SPD_0078	glycosyl transferase family protein	M	Cell wall/membrane/envelope biogenesis	79054	79593	+	540	1001	859	341	331.009	295.459	372.24
SPD_0672	NC_008533.1	SPD_0672	cyclophilin type peptidyl-prolyl cis-trans isomerase	M	Cell wall/membrane/envelope biogenesis	692039	692842	-	804	3095	3958	633	687.39	914.361	464.098
SPD_0245	NC_008533.1	eep	zinc metalloprotease Eep	M	Cell wall/membrane/envelope biogenesis	235503	236762	+	1260	2090	2984	1462	296.193	439.872	683.973
SPD_1562	NC_008533.1	SPD_1562|SPP_1769	small conductance mechanosensitive ion channel (MscS) family protein;small conductance mechanosensitive ion channel	M	Cell wall/membrane/envelope biogenesis	1581958	1582554	-	597	397	492	643	118.745	153.07	634.89
SPD_1753	NC_008533.1	SPD_1753	subtilase family serine protease	M	Cell wall/membrane/envelope biogenesis	1747182	1748921	+	1740	212	210	87	21.7563	22.4165	29.4735
SPD_0327	NC_008533.1	cps2P	UDP-galactopyranose mutase	M	Cell wall/membrane/envelope biogenesis	327110	327715	+	606	19947	7867	665	5877.65	2411.21	646.861
SPD_1432	NC_008533.1	group_0	UDP-glucose 4-epimerase	M	Cell wall/membrane/envelope biogenesis	1448258	1449277	-	1020	5416	12169	3239	948.151	2215.91	1871.86
SPD_1612	NC_008533.1	galE2	UDP-glucose 4-epimerase	M	Cell wall/membrane/envelope biogenesis	1626582	1627562	-	981	128	112	9	23.2991	21.2054	5.40799
SPD_1648	NC_008533.1	SPD_1648	NAD-dependent epimerase/dehydratase family protein	M	Cell wall/membrane/envelope biogenesis	1662445	1663146	+	702	7	69	14	1.78057	18.2562	11.7558
SPD_1620	NC_008533.1	SPD_1620	glycosyl transferase family protein	M	Cell wall/membrane/envelope biogenesis	1635156	1635848	-	693	2069	2328	1029	533.121	623.947	875.274
SPD_1222	NC_008533.1	murB	UDP-N-acetylenolpyruvoylglucosamine reductase	M	Cell wall/membrane/envelope biogenesis	1254158	1255108	-	951	907	1072	360	170.304	209.369	223.143
SPD_1764	NC_008533.1	murA2	UDP-N-acetylglucosamine 1-carboxyvinyltransferase	M	Cell wall/membrane/envelope biogenesis	1762452	1763735	-	1284	3046	3462	1338	423.608	500.795	614.261
SPD_0599	NC_008533.1	murG	undecaprenyldiphospho-muramoylpentapeptide beta-N- acetylglucosaminyltransferase	M	Cell wall/membrane/envelope biogenesis	624258	625316	+	1059	780	1053	445	131.522	184.684	247.7
SPD_1349	NC_008533.1	murC	UDP-N-acetylmuramate--L-alanine ligase	M	Cell wall/membrane/envelope biogenesis	1361559	1362893	-	1335	4076	3305	1529	545.195	459.82	675.131
SPD_1359	NC_008533.1	murE	UDP-N-acetylmuramoylalanyl-D-glutamate--L-lysine ligase	M	Cell wall/membrane/envelope biogenesis	1374930	1376375	+	1446	1051	1061	677	129.788	136.284	275.983
SPD_1416	NC_008533.1	SPD_1416	hypothetical protein	M	Cell wall/membrane/envelope biogenesis	1435923	1437266	+	1344	1755	2092	1170	233.172	289.108	513.155
SPD_0598	NC_008533.1	murD	UDP-N-acetylmuramoyl-L-alanyl-D-glutamate synthetase	M	Cell wall/membrane/envelope biogenesis	622902	624254	+	1353	1561	2292	899	206.017	314.641	391.673
SPD_1483	NC_008533.1	murF|SPP_1688	UDP-N-acetylmuramoylalanyl-D-glutamyl-26- diaminopimelate--D-alanyl-D-alanine ligase;UDP-N-acetylmuramoylalanyl-D-glutamyl-2 6-diaminopimelate--D-alanyl-D-alanyl ligase	M	Cell wall/membrane/envelope biogenesis	1498464	1499837	-	1374	1019	1096	351	132.43	148.157	150.585
SPD_1199	NC_008533.1	SPD_1199	glycosyl transferase family protein	M	Cell wall/membrane/envelope biogenesis	1228075	1229061	-	987	2185	1967	399	395.306	370.156	238.297
SPD_0856	NC_008533.1	dgkA	diacylglycerol kinase	M	Cell wall/membrane/envelope biogenesis	870965	871360	+	396	84	176	157	37.8776	82.5497	233.704
SPD_0319	NC_008533.1	cps2E	undecaprenylphosphate glucosephosphotransferase Cps2E	M	Cell wall/membrane/envelope biogenesis	317328	318695	+	1368	22092	14466	2780	2883.68	1964.09	1197.9
SPD_1123	NC_008533.1	licC	CTP:phosphocholine cytidylyltransferase	M	Cell wall/membrane/envelope biogenesis	1154369	1155058	-	690	2279	3061	762	589.785	823.972	650.98
SPD_1919	NC_008533.1	galU	UTP-glucose-1-phosphate uridylyltransferase	M	Cell wall/membrane/envelope biogenesis	1888288	1889187	+	900	4873	5453	1840	966.836	1125.36	1205.14
SPD_0299	NC_008533.1	SPD_0299|SPD_0300|SPP_0362	hypothetical protein;oligohyaluronate lyase	M	Cell wall/membrane/envelope biogenesis	297002	297118	+	117	0	0	0	0	0	0
SPD_0300	NC_008533.1	SPD_0299|SPD_0300|SPP_0362	hypothetical protein;oligohyaluronate lyase	M	Cell wall/membrane/envelope biogenesis	297064	298902	+	1839	7	4	22	0.679697	0.403995	7.05185
SPD_1282	NC_008533.1	SPD_1282	hypothetical protein	M	Cell wall/membrane/envelope biogenesis	1307053	1307565	-	513	84	124	55	29.2389	44.8954	63.1986
SPD_1929	NC_008533.1	rrmA	rRNA (guanine-N1-)-methyltransferase	H	Coenzyme transport and metabolism	1900004	1900852	+	849	428	432	264	90.0192	94.5092	183.298
SPD_1921	NC_008533.1	SPD_1921	5-formyltetrahydrofolate cyclo-ligase	H	Coenzyme transport and metabolism	1889915	1890454	-	540	335	479	250	110.777	164.755	272.903
SPD_0343	NC_008533.1	gnd	6-phosphogluconate dehydrogenase	H	Coenzyme transport and metabolism	347262	348686	+	1425	8374	11352	2986	1049.34	1479.64	1235.2
SPD_0166	NC_008533.1	ribH	67-dimethyl-8-ribityllumazine synthase	H	Coenzyme transport and metabolism	170346	170813	-	468	107	105	199	40.826	41.6717	250.651
SPD_0404	NC_008533.1	ilvB	acetolactate synthase catalytic subunit	H	Coenzyme transport and metabolism	404886	406586	+	1701	1038	1407	221	108.966	153.634	76.5861
SPD_1224	NC_008533.1	budA	alpha-acetolactate decarboxylase	H	Coenzyme transport and metabolism	1255982	1256713	-	732	589	654	511	143.682	165.945	411.502
SPD_1602	NC_008533.1	trpE	anthranilate synthase component I	H	Coenzyme transport and metabolism	1616971	1618332	-	1362	186	315	63	24.3857	42.9568	27.2663
SPD_1088	NC_008533.1	coaB	phosphopantothenate--cysteine ligase	H	Coenzyme transport and metabolism	1119298	1119987	+	690	843	1471	421	218.161	395.969	359.662
SPD_1089	NC_008533.1	coaC	phosphopantothenoylcysteine decarboxylase	H	Coenzyme transport and metabolism	1119999	1120550	+	552	776	1451	304	251.028	488.232	324.636
SPD_0859	NC_008533.1	coaE	dephospho-CoA kinase	H	Coenzyme transport and metabolism	873149	873754	+	606	164	244	194	48.3248	74.7851	188.708
SPD_1401	NC_008533.1	folA	dihydrofolate reductase	H	Coenzyme transport and metabolism	1420392	1420898	-	507	1045	1944	934	368.05	712.174	1085.93
SPD_0269	NC_008533.1	folP	dihydropteroate synthase	H	Coenzyme transport and metabolism	268042	269016	+	975	428	732	323	78.3859	139.445	195.281
SPD_1300	NC_008533.1	SPD_1300	thiamine biosynthesis protein ApbE	H	Coenzyme transport and metabolism	1318599	1319522	+	924	59	94	455	11.4019	18.8953	290.27
SPD_1065	NC_008533.1	ispA	geranyltranstransferase	H	Coenzyme transport and metabolism	1090438	1091313	-	876	701	770	278	142.894	163.262	187.069
SPD_0183	NC_008533.1	folC	folylpolyglutamate synthase	H	Coenzyme transport and metabolism	185813	187069	+	1257	307	488	774	43.6116	72.1078	362.968
SPD_0270	NC_008533.1	SPD_0270	folylpolyglutamate synthase	H	Coenzyme transport and metabolism	269018	270340	+	1323	692	928	384	93.3996	130.283	171.093
SPD_0236	NC_008533.1	talC	fructose-6-phosphate aldolase	H	Coenzyme transport and metabolism	225041	225709	+	669	77	115	335	20.5524	31.9279	295.176
SPD_0328	NC_008533.1	cps2L|rfbA	glucose-1-phosphate thymidylyltransferase	H	Coenzyme transport and metabolism	327793	328662	+	870	16284	10131	1461	3342.26	2162.87	989.904
SPD_0604	NC_008533.1	SPD_0604	HesA/MoeB/ThiF family protein	H	Coenzyme transport and metabolism	628447	629460	+	1014	501	344	150	88.2264	63.0113	87.1998
SPD_0632	NC_008533.1	thiD	phosphomethylpyrimidine kinase	H	Coenzyme transport and metabolism	652582	653373	-	792	342	252	5185	77.1081	59.0981	3859.1
SPD_0560	NC_008533.1	SPD_0560	PTS system transporter subunit IIB	H	Coenzyme transport and metabolism	577521	577826	+	306	725	563	96	423.073	341.731	184.932
SPD_1452	NC_008533.1	SPD_1452|SPP_1659	hypothetical protein;membrane protein putative	H	Coenzyme transport and metabolism	1467156	1467548	+	393	321	276	157	145.852	130.441	235.488
SPD_1556	NC_008533.1	SPD_1556	hypothetical protein	H	Coenzyme transport and metabolism	1577554	1578147	-	594	513	885	456	154.216	276.729	452.523
SPD_1878	NC_008533.1	SPD_1878	hypothetical protein	H	Coenzyme transport and metabolism	1856890	1858167	-	1278	2406	2730	560	336.174	396.762	258.297
SPD_0828	NC_008533.1	SPD_0828|SPP_0944	hypothetical protein;conserved hypothetical protein	H	Coenzyme transport and metabolism	845678	846547	+	870	890	835	216	182.671	178.265	146.351
SPD_1779	NC_008533.1	SPD_1779|SPP_2002	hypothetical protein;thiamine pyrophosphokinase	H	Coenzyme transport and metabolism	1775644	1776306	-	663	532	1178	495	143.284	330.012	440.102
SPD_0243	NC_008533.1	uppS	undecaprenyl pyrophosphate synthase	H	Coenzyme transport and metabolism	233911	234669	+	759	763	1482	1085	179.507	362.664	842.655
SPD_1024	NC_008533.1	SPD_1024	lipoate-protein ligase	H	Coenzyme transport and metabolism	1048752	1049741	-	990	1662	708	449	299.774	132.83	267.346
SPD_1292	NC_008533.1	ogt|SPP_1483	methylated-DNA--protein-cysteine S-methyltransferase;O6-methylguanine-DNA methyltransferase	H	Coenzyme transport and metabolism	1313047	1313577	-	531	377	474	109	126.779	165.799	121.002
SPD_1640	NC_008533.1	pnuC	nicotinamide mononucleotide transporter PnuC	H	Coenzyme transport and metabolism	1653878	1654684	-	807	99	78	64	21.9059	17.9523	46.7486
SPD_1251	NC_008533.1	pncB	nicotinate phosphoribosyltransferase	H	Coenzyme transport and metabolism	1279763	1281223	-	1461	1748	2779	893	213.644	353.294	360.299
SPD_1240	NC_008533.1	SPD_1240	coproporphyrinogen III oxidase	H	Coenzyme transport and metabolism	1269701	1270831	-	1131	2886	3635	1015	455.651	596.953	529.012
SPD_1726	NC_008533.1	ply	pneumolysin	H	Coenzyme transport and metabolism	1721457	1722872	-	1416	8629	24248	2121	1088.17	3180.61	882.957
SPD_0811	NC_008533.1	speE	spermidine synthase	H	Coenzyme transport and metabolism	828605	829465	+	861	642	392	219	133.147	84.5631	149.935
SPD_1826	NC_008533.1	nadC	nicotinate-nucleotide pyrophosphorylase	H	Coenzyme transport and metabolism	1810656	1811528	-	873	575	196	149	117.612	41.7004	100.608
SPD_1771	NC_008533.1	SPD_1771	SpoU rRNA methylase family protein	H	Coenzyme transport and metabolism	1767993	1768733	-	741	585	767	459	140.973	192.254	365.138
SPD_1297	NC_008533.1	SPD_1297	pyridoxal biosynthesis lyase PdxS	H	Coenzyme transport and metabolism	1315899	1316774	-	876	1423	3423	1845	290.068	725.773	1241.52
SPD_1423	NC_008533.1	SPD_1423	phosphomethylpyrimidine kinase	H	Coenzyme transport and metabolism	1441510	1442283	-	774	661	482	185	152.496	115.666	140.894
SPD_0167	NC_008533.1	ribB	34-dihydroxy-2-butanone 4-phosphate synthase	H	Coenzyme transport and metabolism	170814	172019	-	1206	293	185	321	43.383	28.492	156.899
SPD_0169	NC_008533.1	ribD	riboflavin biosynthesis protein RibD	H	Coenzyme transport and metabolism	172659	173759	-	1101	201	148	453	32.5992	24.9673	242.534
SPD_0994	NC_008533.1	ribF	bifunctional riboflavin kinase/FMN adenylyltransferase	H	Coenzyme transport and metabolism	1003253	1004170	+	918	1929	1428	333	375.222	288.924	213.828
SPD_0168	NC_008533.1	ribE	riboflavin synthase subunit alpha	H	Coenzyme transport and metabolism	172039	172674	-	636	121	84	144	33.9725	24.5313	133.465
SPD_0664	NC_008533.1	metK	S-adenosylmethionine synthetase	H	Coenzyme transport and metabolism	683650	684840	+	1191	2379	2949	1856	356.682	459.897	918.604
SPD_0772	NC_008533.1	SPD_0772	1-phosphofructokinase	H	Coenzyme transport and metabolism	782654	783565	+	912	888	3200	554	173.867	651.708	358.077
SPD_0624	NC_008533.1	thiE1	thiamine-phosphate pyrophosphorylase	H	Coenzyme transport and metabolism	645928	646557	+	630	178	97	39	50.452	28.5976	36.491
SPD_0631	NC_008533.1	thiE	thiamine-phosphate pyrophosphorylase	H	Coenzyme transport and metabolism	651741	652373	+	633	30	20	77	8.46284	5.86846	71.7049
SPD_2016	NC_008533.1	SPD_2016|SPP_2241	TIM-barrel protein nifR3 family protein;tRNA-dihydrouridine synthase B	H	Coenzyme transport and metabolism	1993858	1994814	+	957	1574	1178	438	293.692	228.629	269.789
SPD_0722	NC_008533.1	SPD_0722|SPP_0833	YjeF-like protein;putative YjeF homolog C-terminus	H	Coenzyme transport and metabolism	736954	737826	+	873	241	411	621	49.2949	87.4431	419.314
SPD_0964	NC_008533.1	obgE	GTPase ObgE	Z	Cytoskeleton	977227	978537	+	1311	4030	3214	1068	548.91	455.346	480.209
SPD_0597	NC_008533.1	SPD_0597	ABC transporter ATP-binding protein	V	Defense mechanisms	622157	622798	+	642	40	53	39	11.1256	15.3334	35.809
SPD_0536	NC_008533.1	fibB	beta-lactam resistance factor	V	Defense mechanisms	549074	550306	+	1233	1232	1473	700	178.421	221.89	334.655
SPD_0804	NC_008533.1	SPD_0804	ABC transporter ATP-binding protein	V	Defense mechanisms	821150	821908	+	759	35	166	82	8.23427	40.6223	63.6846
SPD_1749	NC_008533.1	SPD_1749	bacteriocin formation protein	V	Defense mechanisms	1740099	1743089	+	2991	235	304	141	14.0298	18.878	27.7885
SPD_0010	NC_008533.1	SPD_0010	hypothetical protein	V	Defense mechanisms	9070	10338	+	1269	2688	1682	362	378.239	246.185	168.155
SPD_0056	NC_008533.1	SPD_0056	vanZ protein	V	Defense mechanisms	53441	53950	+	510	30	44	16	10.5039	16.0244	18.4932
SPD_0451	NC_008533.1	SPD_0451|SPP_0529	type I restriction-modification system subunit S;type I restriction enzyme	V	Defense mechanisms	458167	459447	+	1281	1198	776	258	166.996	112.515	118.722
SPD_0521	NC_008533.1	vex1	ABC transporter	V	Defense mechanisms	531180	532457	+	1278	242	319	110	33.813	46.3615	50.7369
SPD_0670	NC_008533.1	SPD_0670|SPP_0778	hypothetical protein;VanZ family protein	V	Defense mechanisms	690008	690439	+	432	1114	639	137	460.469	274.736	186.939
SPD_1108	NC_008533.1	SPD_1108|SPP_1288	hypothetical protein;conserved hypothetical protein	V	Defense mechanisms	1140373	1141689	-	1317	136	135	41	18.4396	19.0391	18.351
SPD_1277	NC_008533.1	SPD_1277	hypothetical protein	V	Defense mechanisms	1303487	1304425	-	939	402	418	305	76.4468	82.6816	191.468
SPD_1354	NC_008533.1	SPD_1355|SPD_1354|SPP_1546	hypothetical protein;ABC transporter	V	Defense mechanisms	1369186	1369338	-	153	21	12	2	24.5091	14.5676	7.7055
SPD_1526	NC_008533.1	SPD_1526	hypothetical protein	V	Defense mechanisms	1547484	1548251	+	768	1066	2175	5591	247.853	526.012	4291.31
SPD_1800	NC_008533.1	SPD_1800|SPP_2026	hypothetical protein;ABC-type multidrug transport system permease component	V	Defense mechanisms	1793992	1794729	-	738	147	174	226	35.568	43.7916	180.515
SPD_0049	NC_008533.1	comA	competence factor transporting ATP-binding protein/permease ComA	V	Defense mechanisms	41902	44055	+	2154	94	118	85	7.79258	10.175	23.2614
SPD_0535	NC_008533.1	murMfibA	serine/alanine-adding enzyme MurM	V	Defense mechanisms	547849	549069	+	1221	1553	2160	531	227.12	328.576	256.354
SPD_1824	NC_008533.1	SPD_1824	hypothetical protein	V	Defense mechanisms	1808670	1809632	-	963	482	192	96	89.3757	37.0316	58.7634
SPD_1738	NC_008533.1	dinF	MATE efflux family protein DinF	V	Defense mechanisms	1730933	1732303	-	1371	3467	2656	2031	451.56	359.823	873.242
SPD_1029	NC_008533.1	SPD_1029	MATE efflux family protein	V	Defense mechanisms	1054945	1056306	-	1362	991	1906	1445	129.926	259.922	625.393
SPD_1876	NC_008533.1	SPD_1876	MATE efflux family protein	V	Defense mechanisms	1853989	1855269	-	1281	384	495	461	53.528	71.7718	212.136
SPD_1801	NC_008533.1	SPD_1801	ABC transporter ATP-binding protein	V	Defense mechanisms	1794731	1795615	-	885	46	48	161	9.2814	10.0739	107.237
SPD_0173	NC_008533.1	SPD_0173	MccC family protein	V	Defense mechanisms	176158	177189	-	1032	422	451	181	73.0183	81.1699	103.386
SPD_0455	NC_008533.1	hsdR	type I restriction-modification system R subunit	V	Defense mechanisms	463909	466242	-	2334	2150	2220	495	164.489	176.665	125.016
SPD_0805	NC_008533.1	SPD_0805|SPP_0919	transporter permease;ABC-type antimicrobial peptide transport system permease component	V	Defense mechanisms	821910	823898	+	1989	267	688	441	23.9704	64.2468	130.697
SPD_0782	NC_008533.1	SPD_0782	type I restriction-modification system M subunit	V	Defense mechanisms	794286	795779	+	1494	1437	1110	200	171.753	137.997	78.9117
SPD_0450	NC_008533.1	SPP_0530	type I restriction-modification system S subunit putative	V	Defense mechanisms	459401	460000	-	600	439	149	137	130.651	46.1246	134.596
SPD_0783	NC_008533.1	SPD_0783|SPP_0894	type I restriction-modification system subunit S;type I restriction-modification system S subunit putative	V	Defense mechanisms	795792	796403	+	612	898	646	52	262.014	196.056	50.0857
SPD_0453	NC_008533.1	hsdS|SPP_0527	type I restriction-modification system subunit S;type I site-specific deoxyribonuclease chain S	V	Defense mechanisms	460865	462433	-	1569	1407	1120	295	160.129	132.585	110.831
SPD_0688	NC_008533.1	SPD_0688	hypothetical protein	V	Defense mechanisms	702615	703874	+	1260	2185	1366	1889	309.656	201.362	883.738
SPD_0417	NC_008533.1	bacA	undecaprenyl pyrophosphate phosphatase	V	Defense mechanisms	417195	418040	+	846	2567	1998	2029	541.819	438.655	1413.75
SPD_1355	NC_008533.1	SPD_1355|SPD_1354|SPP_1546	hypothetical protein;ABC transporter	V	Defense mechanisms	1369457	1369909	-	453	66	41	12	26.0162	16.8106	15.6151
SPD_1027	NC_008533.1	SPD_1027	acetoin dehydrogenase E1 component subunit beta	C	Energy production and conversion	1052815	1053807	-	993	764	629	215	137.386	117.652	127.63
SPD_1536	NC_008533.1	SPD_1536	hydroxymethylglutaryl-CoA reductase degradative	C	Energy production and conversion	1558730	1560004	-	1275	1709	1756	895	239.349	255.807	413.785
SPD_0621	NC_008533.1	lctO	lactate oxidase	C	Energy production and conversion	642496	643632	+	1137	2779	3617	4651	436.442	590.862	2411.28
SPD_0229	NC_008533.1	SPD_0229	glycyl-radical enzyme activating protein family protein	C	Energy production and conversion	217612	218388	-	777	151	247	379	34.702	59.0437	287.528
SPD_0511	NC_008533.1	metF	510-methylenetetrahydrofolate reductase	C	Energy production and conversion	521789	522655	+	867	50	62	39	10.2979	13.2822	26.516
SPD_1028	NC_008533.1	acoA	TPP-dependent acetoin dehydrogenase subunit alpha	C	Energy production and conversion	1053823	1054791	-	969	1104	823	270	203.444	157.752	164.249
SPD_1772	NC_008533.1	SPD_1772|SPP_1995	acylphosphatase	C	Energy production and conversion	1768782	1769045	+	264	32	55	70	21.6444	38.6952	156.299
SPD_1636	NC_008533.1	SPD_1636	zinc-containing alcohol dehydrogenase	C	Energy production and conversion	1650517	1651554	-	1038	130	160	225	22.3638	28.63	127.775
SPD_1865	NC_008533.1	SPD_1865	zinc-containing alcohol dehydrogenase	C	Energy production and conversion	1843623	1844681	-	1059	1587	2910	4966	267.596	510.382	2764.22
SPD_0265	NC_008533.1	SPD_0265	alcohol dehydrogenase	C	Energy production and conversion	263408	264427	-	1020	594	2146	2004	103.988	390.776	1158.14
SPD_1985	NC_008533.1	SPD_1985	iron-containing alcohol dehydrogenase	C	Energy production and conversion	1957835	1958986	-	1152	34	50	30	5.27018	8.06149	15.3508
SPD_1834	NC_008533.1	SPD_1834	bifunctional acetaldehyde-CoA/alcohol dehydrogenase	C	Energy production and conversion	1819229	1821880	-	2652	9094	14893	2880	612.323	1043.05	640.149
SPD_0249	NC_008533.1	SPD_0249	hypothetical protein	C	Energy production and conversion	242226	243275	+	1050	727	557	307	123.636	98.529	172.35
SPD_2012	NC_008533.1	glpO	alpha-glycerophosphate oxidase	C	Energy production and conversion	1987848	1989674	-	1827	28	31	49	2.73664	3.15153	15.8096
SPD_0190	NC_008533.1	nrdG	anaerobic ribonucleoside-triphosphate reductase activating protein	C	Energy production and conversion	194080	194670	+	591	150	96	135	45.3213	30.1704	134.651
SPD_1340	NC_008533.1	atpB	F0F1 ATP synthase subunit A	C	Energy production and conversion	1354876	1355592	-	717	20088	15324	4402	5002.84	3969.64	3619.04
SPD_0235	NC_008533.1	pfl	pyruvate formate-lyase	C	Energy production and conversion	222584	225022	+	2439	426	638	1565	31.1887	48.5855	378.238
SPD_1207	NC_008533.1	tyrA	prephenate dehydrogenase	C	Energy production and conversion	1235589	1236692	-	1104	744	1353	484	120.338	227.629	258.427
SPD_1025	NC_008533.1	lpdA	dihydrolipoyl dehydrogenase	C	Energy production and conversion	1049805	1051490	-	1686	1723	935	523	182.485	103.004	182.855
SPD_1026	NC_008533.1	SPD_1026	dihydrolipoamide acetyltransferase	C	Energy production and conversion	1051554	1052597	-	1044	1213	505	275	207.472	89.844	155.272
SPD_1430	NC_008533.1	fer|SPP_1626	ferredoxin	C	Energy production and conversion	1447035	1447241	+	207	588	466	394	507.231	418.132	1121.99
SPD_1393	NC_008533.1	SPD_1393	pyridine nucleotide-disulfide oxidoreductase family protein	C	Energy production and conversion	1414145	1415113	+	969	582	603	175	107.25	115.582	106.458
SPD_1152	NC_008533.1	fld	flavodoxin	C	Energy production and conversion	1182563	1183006	-	444	4895	3945	876	1968.65	1650.3	1163.01
SPD_0420	NC_008533.1	pflB	formate acetyltransferase	C	Energy production and conversion	419643	421967	+	2325	22693	24953	12696	1742.88	1993.42	3218.89
SPD_1987	NC_008533.1	SPD_1987	fucolectin-like protein	C	Energy production and conversion	1960955	1964071	-	3117	50	54	76	2.86439	3.21777	14.3727
SPD_0685	NC_008533.1	gor	glutathione reductase;glutathione-disulfide reductase	C	Energy production and conversion	699118	700464	-	1347	1640	3046	2592	217.408	420.011	1134.3
SPD_1823	NC_008533.1	gap	glyceraldehyde-3-phosphate dehydrogenase	C	Energy production and conversion	1807486	1808493	-	1008	44239	69277	25380	7836.89	12765.2	14842
SPD_0237	NC_008533.1	gldA	glycerol dehydrogenase	C	Energy production and conversion	225727	226815	+	1089	201	401	815	32.9585	68.3934	441.156
SPD_0880	NC_008533.1	SPD_0880	hypothetical protein	C	Energy production and conversion	892131	893894	+	1764	1797	1179	386	181.907	124.14	128.988
SPD_0619	NC_008533.1	SPD_0619	hypothetical protein	C	Energy production and conversion	640107	640253	+	147	69	64	124	83.8167	80.865	497.24
SPD_0547	NC_008533.1	SPD_0547|SPP_0642	hypothetical protein;peptidase M42	C	Energy production and conversion	559742	560779	+	1038	850	1456	556	146.225	260.533	315.747
SPD_0765	NC_008533.1	SPD_0765	SUF system FeS assembly protein NifU family protein	C	Energy production and conversion	775934	776374	+	441	2188	1266	346	885.947	533.204	462.487
SPD_1078	NC_008533.1	ldh	L-lactate dehydrogenase	C	Energy production and conversion	1105656	1106642	+	987	16232	22837	10364	2936.66	4297.54	6189.74
SPD_1004	NC_008533.1	gapN	glyceraldehyde-3-phosphate dehydrogenase	C	Energy production and conversion	1015910	1017334	+	1425	998	1838	127	125.059	239.568	52.5353
SPD_1158	NC_008533.1	gdhA	glutamate dehydrogenase	C	Energy production and conversion	1187003	1188349	+	1347	9981	11948	3582	1323.14	1647.5	1567.55
SPD_1520	NC_008533.1	SPD_1520|SPP_1726	nitroreductase family protein	C	Energy production and conversion	1543012	1543725	-	714	1217	1146	321	304.363	298.115	265.014
SPD_0527	NC_008533.1	SPD_0527	oxidoreductase	C	Energy production and conversion	538184	539374	-	1191	486	366	176	72.8657	57.0778	87.109
SPD_0985	NC_008533.1	eutD	phosphotransacetylase	C	Energy production and conversion	996994	997968	+	975	756	1062	526	138.457	202.31	318.012
SPD_0953	NC_008533.1	ppc	phosphoenolpyruvate carboxylase	C	Energy production and conversion	965156	967852	+	2697	7668	10617	2554	507.692	731.171	558.216
SPD_1363	NC_008533.1	ppaC	manganese-dependent inorganic pyrophosphatase	C	Energy production and conversion	1377947	1378882	-	936	2267	3545	1202	432.488	703.458	756.991
SPD_1298	NC_008533.1	nox	NADH oxidase	C	Energy production and conversion	1316926	1318305	-	1380	20631	14410	2767	2669.56	1939.47	1181.93
SPD_1415	NC_008533.1	SPD_1415	pyridine nucleotide-disulfide oxidoreductase	C	Energy production and conversion	1434508	1435824	+	1317	1736	2605	2808	235.376	367.384	1256.82
SPD_0541	NC_008533.1	SPD_0541	nitroreductase family protein	C	Energy production and conversion	554941	555546	+	606	3694	4020	821	1088.49	1232.12	798.606
SPD_1774	NC_008533.1	pflA	pyruvate formate-lyase activating enzyme	C	Energy production and conversion	1770124	1770918	-	795	999	1131	866	224.387	264.237	642.115
SPD_0636	NC_008533.1	spxB	pyruvate oxidase	C	Energy production and conversion	656976	658751	+	1776	19225	16082	11575	1932.96	1681.88	3841.85
SPD_0667	NC_008533.1	sodA	superoxide dismutase manganese-dependent	C	Energy production and conversion	687572	688177	+	606	3271	2377	1126	963.844	728.542	1095.29
SPD_1287	NC_008533.1	trxB	thioredoxin-disulfide reductase	C	Energy production and conversion	1309717	1310628	-	912	1775	2585	1972	347.538	526.458	1274.6
SPD_0143	NC_008533.1	SPD_0143	UDP-glucose 6-dehydrogenase	C	Energy production and conversion	147932	149104	+	1173	14	11	13	2.13122	1.74178	6.53292
SPD_0326	NC_008533.1	cps2K|SPP_0393	UDP-glucose 6-dehydrogenase	C	Energy production and conversion	325843	327081	+	1239	24634	9840	1445	3550.28	1475.1	687.478
SPD_0940	NC_008533.1	SPD_0940	UDP-N-acetyl-D-mannosaminuronic acid dehydrogenase	C	Energy production and conversion	949424	950719	+	1296	15	64	4	2.06674	9.17219	1.81935
SPD_1375	NC_008533.1	SPD_1375	hypothetical protein	S	Function unknown	1387010	1387558	+	549	1691	1436	2761	550.009	485.825	2964.53
SPD_1103	NC_008533.1	SPD_1103	Cof family protein	S	Function unknown	1133875	1134669	-	795	1025	1023	170	230.227	239.005	126.05
SPD_0266	NC_008533.1	SPD_0266	Cof family protein	S	Function unknown	264766	265578	-	813	2538	2780	329	557.442	635.115	238.543
SPD_0101	NC_008533.1	SPD_0101	hydrolase	S	Function unknown	101463	102095	-	633	225	428	431	63.4713	125.585	401.361
SPD_0431	NC_008533.1	SPD_0431	hypothetical protein	S	Function unknown	435990	436838	+	849	192	280	186	40.3824	61.256	129.142
SPD_1847	NC_008533.1	SPD_1847	PTS system ascorbate-specific transporter subunit IIC	S	Function unknown	1831749	1833206	-	1458	7	2	4	0.857313	0.254783	1.6172
SPD_1959	NC_008533.1	ulaA	PTS system ascorbate-specific transporter subunit IIC	S	Function unknown	1927258	1928604	-	1347	196	130	208	25.9829	17.9256	91.0244
SPD_1248	NC_008533.1	SPD_1248	hypothetical protein	S	Function unknown	1276301	1276690	-	390	582	465	191	266.475	221.455	288.689
SPD_2028	NC_008533.1	cbpD	choline binding protein D	S	Function unknown	2006512	2007858	-	1347	69	54	51	9.14703	7.44602	22.3185
SPD_0106	NC_008533.1	SPD_0106|SPP_0168	bacteriocin;bacteriocin lactococcin 972 family	S	Function unknown	105242	105490	+	249	207	226	956	148.446	168.58	2263.19
SPD_1331	NC_008533.1	SPD_1331	hypothetical protein	S	Function unknown	1345909	1347138	-	1230	2184	3676	1000	317.064	555.096	479.244
SPD_0684	NC_008533.1	SPD_0684	biotin synthase	S	Function unknown	698385	698921	-	537	800	837	810	266.02	289.5	889.145
SPD_1180	NC_008533.1	SPD_1180	CAAX amino terminal protease family protein	S	Function unknown	1212683	1213270	-	588	14	6	10	4.25157	1.89527	10.025
SPD_0534	NC_008533.1	estA	tributyrin esterase	S	Function unknown	546958	547737	+	780	565	706	208	129.346	168.116	157.192
SPD_0072	NC_008533.1	SPD_0072	hypothetical protein	S	Function unknown	73076	73930	+	855	42	64	32	8.77166	13.9031	22.0621
SPD_1658	NC_008533.1	SPD_1658	hypothetical protein	S	Function unknown	1670507	1670968	-	462	1284	1283	680	496.274	515.802	867.619
SPD_1391	NC_008533.1	SPD_1391	hypothetical protein	S	Function unknown	1412386	1413165	-	780	753	910	317	172.385	216.693	239.567
SPD_1789	NC_008533.1	SPD_1789|SPP_2015	cell wall surface anchor family protein	S	Function unknown	1784672	1785337	-	666	76	31	52	20.3769	8.64541	46.0247
SPD_0080	NC_008533.1	SPD_0080|SPP_0144	cell wall surface anchor family protein	S	Function unknown	80186	83671	+	3486	1095	694	8091	56.09	36.9769	1368.16
SPD_1321	NC_008533.1	SPD_1321|SPP_1511	cell wall surface anchor family protein;MucBP domain family	S	Function unknown	1337706	1338314	-	609	1	0	2	0.293212	0	1.93586
SPD_0345	NC_008533.1	cbpC|SPP_0415	choline binding protein C;choline-binding protein F	S	Function unknown	349485	350501	+	1017	1695	855	469	297.61	156.15	271.84
SPD_0821	NC_008533.1	cbpE|SPP_0937	choline binding protein E	S	Function unknown	838511	840394	+	1884	3404	3075	576	322.632	303.153	180.22
SPD_0357	NC_008533.1	cbpF	choline binding protein F	S	Function unknown	358922	359806	+	885	918	2395	991	185.224	502.644	660.074
SPD_1965	NC_008533.1	pcpA	choline binding protein PcpA	S	Function unknown	1933315	1935357	-	2043	124	80	184	10.8381	7.2731	53.0899
SPD_1777	NC_008533.1	cbf1	cmp-binding-factor 1	S	Function unknown	1773455	1774408	-	954	1376	1810	611	257.554	352.394	377.533
SPD_1417	NC_008533.1	SPD_1417	hypothetical protein	S	Function unknown	1437266	1438048	+	783	875	1008	629	199.547	239.109	473.534
SPD_0844	NC_008533.1	celB|SPP_0962	competence protein CelB;DNA internalization-related competence protein ComEC/Rec2	S	Function unknown	858130	860370	+	2241	66	54	47	5.25897	4.47559	12.3628
SPD_0865	NC_008533.1	coiA	competence protein CoiA	S	Function unknown	879197	880150	+	954	3	6	12	0.561528	1.16816	7.41472
SPD_0073	NC_008533.1	SPD_0073|SPP_0132	hypothetical protein	S	Function unknown	74080	74337	+	258	190	101	76	131.502	72.7109	173.642
SPD_0871	NC_008533.1	SPD_0871	regulatory protein	S	Function unknown	885534	886016	-	483	693	743	179	256.203	285.719	218.458
SPD_2050	NC_008533.1	SPD_2050	hypothetical protein	S	Function unknown	2025977	2026798	-	822	2217	1344	391	481.607	303.686	280.393
SPD_1388	NC_008533.1	SPD_1388	DegV family protein	S	Function unknown	1409712	1410560	-	849	2130	3447	1172	447.993	754.105	813.733
SPD_0996	NC_008533.1	SPD_0996	DegV family protein	S	Function unknown	1005253	1006092	+	840	2021	2417	875	429.621	534.436	614.032
SPD_1346	NC_008533.1	SPD_1346	hypothetical protein	S	Function unknown	1358858	1360513	-	1656	8156	6062	1158	879.459	679.913	412.202
SPD_1385	NC_008533.1	SPD_1385	ABC transporter ATP-binding protein	S	Function unknown	1405604	1407475	-	1872	2624	2395	1297	250.298	237.628	408.41
SPD_0646	NC_008533.1	SPD_0646	hypothetical protein	S	Function unknown	666062	666907	-	846	3923	3379	458	828.031	741.85	319.122
SPD_0959	NC_008533.1	SPD_0959	hypothetical protein	S	Function unknown	973935	974264	+	330	926	423	204	501.067	238.081	364.4
SPD_1954	NC_008533.1	SPD_1954	hypothetical protein	S	Function unknown	1922982	1923323	+	342	144	141	41	75.1857	76.5757	70.6675
SPD_1376	NC_008533.1	SPD_1376	G5 domain-containing protein	S	Function unknown	1387796	1395451	-	7656	336	197	266	7.83675	4.77928	20.4806
SPD_1899	NC_008533.1	SPD_1899|SPP_2127	glutamine amidotransferase class 1;glutamine amidotransferase	S	Function unknown	1868182	1868910	-	729	597	99	721	146.233	25.2235	583.002
SPD_1308	NC_008533.1	SPD_1308	oxidoreductase aldo/keto reductase family protein	S	Function unknown	1326305	1327147	-	843	1883	1775	419	398.861	391.083	292.987
SPD_1434	NC_008533.1	SPD_1434	hypothetical protein	S	Function unknown	1450698	1451495	-	798	160	245	89	35.8027	57.0245	65.7429
SPD_0982	NC_008533.1	SPD_0982	pyrophosphokinase family protein	S	Function unknown	994584	995255	+	672	610	652	317	162.091	180.209	278.069
SPD_1519	NC_008533.1	engA	GTP-binding protein EngA	S	Function unknown	1541688	1542998	-	1311	4634	4647	1038	631.178	658.367	466.72
SPD_0857	NC_008533.1	era	GTP-binding protein Era	S	Function unknown	871377	872276	+	900	1511	2020	771	299.793	416.876	504.98
SPD_0584	NC_008533.1	hflX	GTP-binding protein HflX	S	Function unknown	610793	612031	+	1239	1245	1437	432	179.431	215.419	205.53
SPD_0267	NC_008533.1	SPD_0267	xanthine/uracil permease family protein	S	Function unknown	265768	267186	+	1419	632	218	204	79.5305	28.5346	84.7442
SPD_0949	NC_008533.1	SPD_0949	hexapeptide repeat-containing transferase	S	Function unknown	959932	960531	+	600	43	64	13	12.7972	19.8119	12.7719
SPD_1037	NC_008533.1	SPD_1037	histidine triad protein	S	Function unknown	1061769	1064303	-	2535	2034	943	238	143.275	69.0926	55.3428
SPD_0889	NC_008533.1	phtD|SPP_1009	histidine triad protein D;pneumococcal histidine triad protein B	S	Function unknown	899900	902461	+	2562	2899	1462	361	202.054	105.99	83.0597
SPD_0031	NC_008533.1	SPD_0031|SPP_0090	hypothetical protein	S	Function unknown	27706	28365	+	660	1076	1566	301	291.117	440.703	268.834
SPD_0032	NC_008533.1	SPD_0032|SPP_0091	hypothetical protein;membrane protein putative	S	Function unknown	28358	28489	+	132	57	80	30	77.1081	112.568	133.971
SPD_0037	NC_008533.1	SPD_0037|SPP_0094	hypothetical protein;conserved hypothetical protein	S	Function unknown	30700	31053	-	354	82	73	58	41.3628	38.3017	96.5799
SPD_0046	NC_008533.1	blpU	bacteriocin BlpU	S	Function unknown	39514	39744	+	231	221	283	123	170.836	227.548	313.874
SPD_0092	NC_008533.1	SPD_0092|SPP_0155	hypothetical protein;conserved hypothetical protein	S	Function unknown	92786	93646	+	861	59	104	66	12.2362	22.4351	45.1859
SPD_0094	NC_008533.1	SPD_0094	hypothetical protein	S	Function unknown	94845	95756	-	912	745	784	179	145.868	159.668	115.697
SPD_0095	NC_008533.1	SPD_0095	hypothetical protein	S	Function unknown	95749	96342	-	594	199	242	129	59.8226	75.6706	128.016
SPD_0132	NC_008533.1	SPD_0132	hypothetical protein	S	Function unknown	137368	137520	-	153	19	4	3	22.1749	4.85586	11.5582
SPD_0142	NC_008533.1	SPD_0142	hypothetical protein	S	Function unknown	147164	147919	+	756	69	22	13	16.2977	5.40504	10.1364
SPD_0146	NC_008533.1	SPD_0146	CAAX amino terminal protease family protein	S	Function unknown	150908	151585	+	678	533	495	1282	140.377	135.604	1114.6
SPD_0147	NC_008533.1	SPD_0147	CAAX amino terminal protease family protein	S	Function unknown	151597	152262	+	666	967	585	665	259.269	163.147	588.585
SPD_0155	NC_008533.1	SPD_0155	hypothetical protein	S	Function unknown	159559	160128	-	570	352	179	108	110.272	58.3279	111.689
SPD_0156	NC_008533.1	SPD_0156	hypothetical protein	S	Function unknown	160263	160877	+	615	245	272	144	71.1361	82.147	138.022
SPD_0162	NC_008533.1	SPD_0162	hypothetical protein	S	Function unknown	166821	167279	-	459	37	33	36	14.3942	13.3536	46.233
SPD_0172	NC_008533.1	SPD_0172	hypothetical protein	S	Function unknown	175326	176003	+	678	371	372	128	97.7109	101.909	111.286
SPD_0174	NC_008533.1	SPD_0174|SPP_0240	hypothetical protein;conserved hypothetical protein	S	Function unknown	177444	178148	-	705	1168	1074	887	295.837	282.952	741.646
SPD_0184	NC_008533.1	SPD_0184|SPP_0250	hypothetical protein;conserved hypothetical protein	S	Function unknown	187153	187584	+	432	907	442	302	374.906	190.036	412.084
SPD_0186	NC_008533.1	SPD_0186	competence-induced protein Ccs4	S	Function unknown	189520	191058	+	1539	3131	2896	1272	363.282	349.509	487.204
SPD_0189	NC_008533.1	SPD_0189	GNAT family acetyltransferase	S	Function unknown	193581	194087	+	507	117	106	119	41.2075	38.8325	138.357
SPD_0242	NC_008533.1	SPD_0242	hypothetical protein	S	Function unknown	233108	233680	+	573	1059	650	235	330.02	210.696	241.755
SPD_0259	NC_008533.1	SPD_0259	hypothetical protein	S	Function unknown	257548	257778	+	231	408	635	680	315.389	510.575	1735.24
SPD_0268	NC_008533.1	SPD_0268|SPP_0338	hypothetical protein;caax amino protease family protein	S	Function unknown	267255	267947	+	693	175	41	55	45.0924	10.9888	46.7834
SPD_0273	NC_008533.1	SPD_0273|SPP_0343	hypothetical protein;conserved hypothetical protein	S	Function unknown	271775	272146	-	372	611	998	1157	293.29	498.294	1833.38
SPD_0276	NC_008533.1	SPD_0276	hypothetical protein	S	Function unknown	273994	274359	+	366	2	1	1	0.975771	0.507478	1.61058
SPD_0302	NC_008533.1	SPD_0302	hypothetical protein	S	Function unknown	300409	300651	-	243	49	54	106	36.0071	41.2748	257.135
SPD_0325	NC_008533.1	SPD_0325	hypothetical protein	S	Function unknown	324398	325807	+	1410	20976	8353	1547	2656.45	1100.33	646.745
SPD_0370	NC_008533.1	SPD_0370	hypothetical protein	S	Function unknown	373288	373836	+	549	943	1082	480	306.717	366.061	515.384
SPD_0376	NC_008533.1	SPD_0376	hypothetical protein	S	Function unknown	381227	381598	-	372	285	214	101	136.805	106.849	160.044
SPD_0414	NC_008533.1	SPD_0414	hypothetical protein	S	Function unknown	413882	415771	+	1890	968	1371	1522	91.456	134.733	474.695
SPD_0425	NC_008533.1	SPD_0425	hypothetical protein	S	Function unknown	427313	429199	+	1887	177	91	54	16.7494	8.9571	16.8688
SPD_0446	NC_008533.1	SPD_0446	hypothetical protein	S	Function unknown	455044	455571	+	528	800	935	353	270.555	328.909	394.097
SPD_0457	NC_008533.1	SPD_0457|SPP_0535	hypothetical protein;conserved hypothetical protein	S	Function unknown	466850	467359	+	510	25	17	11	8.75324	6.19123	12.7141
SPD_0475	NC_008533.1	SPD_0475	CAAX amino terminal protease family protein	S	Function unknown	484836	485447	+	612	72	82	208	21.0078	24.8863	200.343
SPD_0487	NC_008533.1	SPD_0487|SPP_0578	hypothetical protein;conserved hypothetical protein	S	Function unknown	494516	494761	+	246	83	178	102	60.2479	134.395	244.415
SPD_0488	NC_008533.1	SPD_0488	hypothetical protein	S	Function unknown	494761	496095	+	1335	611	1088	368	81.7257	151.372	162.491
SPD_0489	NC_008533.1	SPD_0489	hypothetical protein	S	Function unknown	496105	496359	+	255	421	420	59	294.809	305.919	136.387
SPD_0491	NC_008533.1	SPD_0491	hypothetical protein	S	Function unknown	497262	497711	+	450	709	886	125	281.341	365.695	163.742
SPD_0493	NC_008533.1	SPD_0493	hypothetical protein	S	Function unknown	498257	499219	+	963	794	461	71	147.229	88.9145	43.4604
SPD_0495	NC_008533.1	SPD_0495|SPP_0586	hypothetical protein;conserved hypothetical protein	S	Function unknown	501952	502707	+	756	188	225	72	44.4053	55.2788	56.14
SPD_0507	NC_008533.1	SPD_0507	hypothetical protein	S	Function unknown	517219	518220	-	1002	1863	1637	1132	332.005	303.444	665.949
SPD_0544	NC_008533.1	SPD_0544	hypothetical protein	S	Function unknown	557755	557907	+	153	231	271	121	269.6	328.985	466.183
SPD_0555	NC_008533.1	SPD_0555	hypothetical protein	S	Function unknown	567113	567931	+	819	2547	3808	3500	555.321	863.597	2519.1
SPD_0556	NC_008533.1	SPD_0556	hypothetical protein	S	Function unknown	567933	568718	+	786	2197	3180	3121	499.122	751.454	2340.63
SPD_0564	NC_008533.1	SPD_0564|SPP_0668	hypothetical protein;integral membrane protein	S	Function unknown	587654	588007	-	354	387	524	214	195.212	274.932	356.347
SPD_0565	NC_008533.1	SPD_0565	hypothetical protein	S	Function unknown	588105	588557	+	453	352	385	151	138.753	157.856	196.49
SPD_0566	NC_008533.1	SPD_0566	hypothetical protein	S	Function unknown	588615	589061	+	447	353	333	71	141.015	138.368	93.6295
SPD_0576	NC_008533.1	SPD_0576|SPP_0683	hypothetical protein;conserved hypothetical protein	S	Function unknown	598393	598956	+	564	1664	1777	875	526.833	585.203	914.515
SPD_0582	NC_008533.1	SPD_0582	hypothetical protein	S	Function unknown	609625	609795	-	171	2581	5487	1546	2695.2	5959.87	5329.36
SPD_0594	NC_008533.1	SPD_0594	hypothetical protein	S	Function unknown	619146	619400	+	255	2467	2164	326	1727.54	1576.21	753.598
SPD_0595	NC_008533.1	SPD_0595|SPP_0704	hypothetical protein;bacteriocin lactococcin 972 family	S	Function unknown	619716	620063	+	348	106	143	83	54.3908	76.3229	140.592
SPD_0596	NC_008533.1	SPD_0596|SPP_0705	hypothetical protein;bacteriocin-associated integral membrane protein	S	Function unknown	620134	622155	+	2022	120	177	152	10.5974	16.2589	44.3123
SPD_0603	NC_008533.1	SPD_0603	hypothetical protein	S	Function unknown	627307	628104	+	798	551	312	122	123.296	72.6189	90.1195
SPD_0606	NC_008533.1	SPD_0606	hypothetical protein	S	Function unknown	630496	631209	+	714	508	390	113	127.047	101.453	93.2915
SPD_0629	NC_008533.1	thiW	hypothetical protein;ThiW protein	S	Function unknown	650421	650945	+	525	23	18	104	7.82289	6.36812	116.771
SPD_0634	NC_008533.1	SPD_0634	hypothetical protein	S	Function unknown	654145	654516	+	372	14	53	57	6.72023	26.4625	90.3221
SPD_0651	NC_008533.1	SPD_0651	hypothetical protein	S	Function unknown	669636	669884	+	249	507	418	209	363.586	311.799	494.776
SPD_0675	NC_008533.1	SPD_0675	hypothetical protein	S	Function unknown	694305	694544	+	240	2710	1589	327	2016.31	1229.73	803.154
SPD_0683	NC_008533.1	SPD_0683	hypothetical protein	S	Function unknown	697966	698181	+	216	243	253	132	200.887	217.553	360.232
SPD_0694	NC_008533.1	SPD_0694|SPP_0801	hypothetical protein;conserved hypothetical protein	S	Function unknown	708545	708802	+	258	95	201	94	65.7511	144.702	214.768
SPD_0699	NC_008533.1	SPD_0699	hypothetical protein	S	Function unknown	711605	712045	+	441	265	339	170	107.302	142.777	227.234
SPD_0703	NC_008533.1	SPD_0703	hypothetical protein	S	Function unknown	716855	717142	-	288	1074	1063	422	665.902	685.549	863.738
SPD_0714	NC_008533.1	SPD_0714	hypothetical protein	S	Function unknown	729426	729725	-	300	2078	2248	1215	1236.87	1391.79	2387.36
SPD_0751	NC_008533.1	SPD_0751	hypothetical protein	S	Function unknown	764229	764918	+	690	2301	2292	364	595.479	616.969	310.967
SPD_0752	NC_008533.1	SPD_0752	hypothetical protein	S	Function unknown	764915	765838	+	924	5514	2845	422	1065.6	571.884	269.217
SPD_0754	NC_008533.1	SPD_0754	hypothetical protein	S	Function unknown	766665	766895	+	231	1324	809	479	1023.47	650.481	1222.32
SPD_0761	NC_008533.1	SPD_0761|SPP_0874	hypothetical protein;conserved hypothetical protein	S	Function unknown	772306	772500	+	195	604	339	175	553.097	322.896	529.012
SPD_0779	NC_008533.1	SPD_0779	hypothetical protein	S	Function unknown	791860	792195	+	336	45	31	4	23.9151	17.1364	7.01751
SPD_0780	NC_008533.1	SPD_0780|SPP_0890	hypothetical protein;putative esterase superfamily	S	Function unknown	792195	792599	+	405	15	22	6	6.61356	10.0894	8.7329
SPD_0792	NC_008533.1	SPD_0792	hypothetical protein	S	Function unknown	811086	811958	+	873	549	670	110	112.294	142.547	74.2746
SPD_0796	NC_008533.1	SPD_0796|SPP_0911	hypothetical protein;conserved hypothetical protein	S	Function unknown	812906	813622	+	717	351	325	71	87.4152	84.1903	58.3716
SPD_0806	NC_008533.1	SPD_0806|SPP_0920	hypothetical protein;integral membrane protein	S	Function unknown	823941	824531	-	591	19	13	24	5.7407	4.08558	23.9379
SPD_0817	NC_008533.1	SPD_0817	hypothetical protein	S	Function unknown	835352	836023	+	672	517	674	480	137.379	186.29	421.05
SPD_0829	NC_008533.1	SPD_0829	hypothetical protein	S	Function unknown	846774	847292	+	519	580	388	100	199.554	138.855	113.578
SPD_0831	NC_008533.1	SPD_0831	hypothetical protein	S	Function unknown	847401	848048	+	648	49	33	21	13.5027	9.45882	19.1032
SPD_0836	NC_008533.1	SPD_0836	hypothetical protein	S	Function unknown	852077	852970	+	894	588	653	419	117.446	135.667	276.273
SPD_0872	NC_008533.1	SPD_0872	hypothetical protein	S	Function unknown	886016	886858	-	843	579	893	481	122.645	196.753	336.341
SPD_0890	NC_008533.1	phtE	histidine triad protein E	S	Function unknown	902671	905790	+	3120	1747	549	154	99.9855	32.6825	29.0957
SPD_0897	NC_008533.1	SPD_0897	GtrA family protein	S	Function unknown	911232	911663	-	432	204	138	62	84.3228	59.3326	84.5999
SPD_0911	NC_008533.1	SPD_0911|SPP_1031	hypothetical protein;conserved hypothetical protein	S	Function unknown	922047	923054	+	1008	951	1163	304	168.469	214.298	177.777
SPD_0924	NC_008533.1	SPD_0924|SPP_1046	hypothetical protein	S	Function unknown	936672	937487	+	816	194	228	122	42.4532	51.8971	88.1316
SPD_0934	NC_008533.1	SPD_0934	Tn5252 ORF 10 protein	S	Function unknown	945667	946026	+	360	4	2	0	1.98407	1.03187	0
SPD_0941	NC_008533.1	SPD_0941	hypothetical protein	S	Function unknown	950721	951329	+	609	26	33	9	7.62351	10.0646	8.71139
SPD_0944	NC_008533.1	SPD_0944	hypothetical protein	S	Function unknown	954065	955171	+	1107	43	57	13	6.93617	9.56368	6.92242
SPD_0954	NC_008533.1	SPD_0954|SPP_1075	hypothetical protein;ABC transporter substrate binding protein	S	Function unknown	968235	969269	+	1035	601	390	54	103.689	69.9878	30.755
SPD_0963	NC_008533.1	SPD_0963	hypothetical protein	S	Function unknown	977029	977163	+	135	1948	1349	376	2576.64	1855.99	1641.78
SPD_0977	NC_008533.1	SPD_0977|SPP_1097	hypothetical protein;conserved hypothetical protein	S	Function unknown	991115	991366	-	252	538	299	193	381.224	220.378	451.46
SPD_0978	NC_008533.1	SPD_0978	hypothetical protein	S	Function unknown	991338	991685	-	348	491	611	259	251.942	326.107	438.715
SPD_0988	NC_008533.1	SPD_0988	hypothetical protein	S	Function unknown	1000430	1001134	+	705	669	869	309	169.448	228.944	258.364
SPD_0995	NC_008533.1	SPD_0995	hypothetical protein	S	Function unknown	1004263	1005111	-	849	792	1057	1072	166.577	231.241	744.302
SPD_1010	NC_008533.1	SPD_1010	hypothetical protein	S	Function unknown	1025243	1025689	-	447	115	101	52	45.9398	41.9674	68.5737
SPD_1036	NC_008533.1	SPD_1036	hypothetical protein	S	Function unknown	1061195	1061347	-	153	7	1	0	8.16969	1.21397	0
SPD_1038	NC_008533.1	phpA	histidine triad protein A	S	Function unknown	1064461	1066911	-	2451	1429	1296	182	104.109	98.2109	43.7714
SPD_1069	NC_008533.1	SPD_1069	hypothetical protein	S	Function unknown	1093714	1094016	-	303	809	629	480	476.765	385.572	933.815
SPD_1072	NC_008533.1	SPD_1072	hypothetical protein	S	Function unknown	1098433	1099707	-	1275	795	1014	174	111.341	147.715	80.4454
SPD_1097	NC_008533.1	SPD_1097	hypothetical protein	S	Function unknown	1126063	1127016	-	954	608	587	5135	113.803	114.285	3172.88
SPD_1117	NC_008533.1	SPD_1117	hypothetical protein	S	Function unknown	1147348	1148004	-	657	322	353	101	87.5164	99.7947	90.6188
SPD_1121	NC_008533.1	SPD_1121	hypothetical protein	S	Function unknown	1151492	1152535	-	1044	1054	564	119	180.276	100.341	67.1906
SPD_1128	NC_008533.1	SPD_1128	polysaccharide biosynthesis protein	S	Function unknown	1158894	1160381	+	1488	2483	2956	1193	297.97	368.977	472.606
SPD_1136	NC_008533.1	SPD_1136	hypothetical protein	S	Function unknown	1169201	1169743	-	543	819	841	182	269.329	287.67	197.576
SPD_1144	NC_008533.1	SPD_1144|SPP_1328	hypothetical protein;conserved hypothetical protein	S	Function unknown	1178281	1178658	-	378	536	296	93	253.205	145.445	145.028
SPD_1145	NC_008533.1	SPD_1145	hypothetical protein	S	Function unknown	1178730	1180034	+	1305	912	1415	819	124.791	201.393	369.944
SPD_1184	NC_008533.1	SPD_1184	hypothetical protein	S	Function unknown	1214240	1214494	-	255	8	6	3	5.60207	4.37028	6.93495
SPD_1198	NC_008533.1	SPD_1198	hypothetical protein	S	Function unknown	1226626	1228059	-	1434	1658	2382	827	206.459	308.525	339.953
SPD_1217	NC_008533.1	SPD_1217	hypothetical protein	S	Function unknown	1249058	1249543	-	486	579	707	162	212.736	270.197	196.49
SPD_1223	NC_008533.1	SPD_1223	hypothetical protein	S	Function unknown	1255220	1255972	-	753	415	560	476	98.4129	138.131	372.627
SPD_1237	NC_008533.1	SPD_1237	hypothetical protein	S	Function unknown	1267568	1268185	-	618	1961	1524	700	566.615	458.031	667.685
SPD_1242	NC_008533.1	SPD_1242	hypothetical protein	S	Function unknown	1271320	1271703	-	384	753	879	391	350.157	425.163	600.216
SPD_1265	NC_008533.1	SPD_1265	hypothetical protein	S	Function unknown	1294487	1295071	+	585	23	18	11	7.02054	5.71498	11.0841
SPD_1268	NC_008533.1	SPD_1268	hypothetical protein	S	Function unknown	1297906	1298367	-	462	194	176	56	74.9823	70.7569	71.451
SPD_1288	NC_008533.1	SPD_1288	hypothetical protein	S	Function unknown	1310694	1310918	-	225	775	558	180	615.061	460.627	471.576
SPD_1303	NC_008533.1	SPD_1303	hypothetical protein	S	Function unknown	1321566	1321823	-	258	652	585	54	451.26	421.147	123.378
SPD_1310	NC_008533.1	SPD_1310|SPP_1501	hypothetical protein;conserved hypothetical protein	S	Function unknown	1328887	1329132	-	246	219	225	240	158.967	169.881	575.093
SPD_1362	NC_008533.1	SPD_1362	hypothetical protein	S	Function unknown	1377348	1377860	-	513	735	581	208	255.84	210.357	239.006
[truncated: 1,295 more rows]
